# Supplementary material for: Bioinformatic mapping of a more precise Aspergillus niger degradome
Source: Sci Rep. 2021 Jan 12;11:693. doi: 10.1038/s41598-020-80028-3 (PMC7804941; doi:10.1038/s41598-020-80028-3)
Supplement: Supplementary file 3 — Supplementary Table S2. [file 41598_2020_80028_MOESM3_ESM.xls]

## Sheet: Proteases in the two strains
Supplementary Table S2. Reclassification and active site recharacterization of the proteases identified in A. niger CBS 513.88 and ATCC 1015. The gene names reported in the literature, gene ID, transcript_id, protein_id, subcellular localization, pfam domain, functional annotation, EC number, archetype, provisional ID, protease classification, and active site and metal binding residues of each pr…
Protease class 1 and protease class 2 in columns U and V are assigned based on the catalytic types and EC numbers of the proteases, respectively. The proteases reported by Pel et al. [18] are marked pink. The subcellular location, clans, subfamilies, peptidase units, active sites, metal binding residues and protease classes that are different from those reported in the literatures or version 12.2…
Strains	Old locus tag	A. niger ATCC 1015	Locus tag	Gene name	Gene ID	Transcript_id	Protein_id	SubCellular Localization	Pfam domain(s)	Description in the literature	NCBI annotation	Clan	Subfamily	MEROPS ID	MERNUM	EC Number	Archetype	Provisional ID	Peptidase unit	Predicted active site residues	Predicted metal ligands	Protease class 1	Protease class 2
A. niger ATCC 1015	-	53364	ASPNIDRAFT_53364				EHA24387.1	EXTRACELLULAR	PF00026.22| Asp; PB012942	Putative alpha-1, 4-glucosidase	Aspartic-type endopeptidase opsB	AA	A1A	A01.UPA	MER0383665	3.4.23.35	Pepsin A (Homo sapiens)	Barrierpepsin	62-399	D89, Y137, D287		Aspartic	Aspartic endopeptidase
A. niger CBS 513.88	An01g00370	206384	ANI_1_46014	pepAb/pepN	4977253	XM_001388448.2	XP_001388485.2	NUCLEAR	PF00026.22| Asp; PB019198	Strong similarity to aspergillopepsin apnS - Aspergillus phoenicis	Aspartic endopeptidase (AP1)	AA	A1A	A01.080	MER0090758	3.4.23.18	Pepsin A (Homo sapiens)	Aspergillopepsin I	78-416	D108, Y155, D305		Aspartic	Aspartic endopeptidase
A. niger CBS 513.88	An02g07210	37080	ANI_1_994024	pepE	4979210	XM_001399818.2	XP_001399855.1	EXTRACELLULAR	PF00026.22| Asp	Aspartic protease pepE - Aspergillus niger	Vacuolar protease A	AA	A1A	A01.018	MER0001992	3.4.23.25	Pepsin A (Homo sapiens)	Saccharopepsin	72-398	D103, Y146, D287		Aspartic	Aspartic endopeptidase
A. niger CBS 513.88	An04g01440	213261	ANI_1_314184	pepAd	4990547	XM_001401473.2	XP_001401510.1	EXTRACELLULAR	PF00026.22| Asp; PB019824	Strong similarity to precursor of pepsin A3 - Homo sapiens	Aspartic-type endopeptidase ctsD	AA	A1A	A01.077	MER0090760	3.4.23.1	Pepsin A (Homo sapiens)	Pepsin A	113-409	D124, Y167, D305		Aspartic	Aspartic endopeptidase
A. niger CBS 513.88	An07g00950	40218	ANI_1_116064		4981364	XM_001391148.2	XP_001391185.2	EXTRACELLULAR	PF00026.22| Asp	Similarity to aspartyl proteinase candidapepsin - Candida albicans	Aspartyl protease	AA	A1A	A01.UPA	MER0090761	3.4.23.24	Pepsin A (Homo sapiens)	Candidapepsin	19-368	D50, Y95, D250		Aspartic	Aspartic endopeptidase
A. niger CBS 513.88	An11g00310	38713	ANI_1_1540094		4984236	XM_001393998.1	XP_001394035.1	EXTRACELLULAR	PF00026.22| Asp	Similarity to aspartyl proteinase candidapepsin - Candida albicans	Aspartic protease	AA	A1A	A01.UPW	MER0093155	3.4.23	Pepsin A (Homo sapiens)	/	43-410	D61, Y111, D288		Aspartic	Aspartic endopeptidase
A. niger CBS 513.88	An11g09170	178365	ANI_1_2432094		4985133	XM_001394838.1	XP_001394875.1	EXTRACELLULAR	PF00026.22| Asp	Has domain(s) with predicted aspartic-type endopeptidase activity and role in proteolysis	Aspartic protease	AA	A1A	A01.UNA	MER0093166	3.4.23	Pepsin A (Homo sapiens)	/	66-377	D81, G131, R263		Aspartic	Aspartic endopeptidase
A. niger CBS 513.88	An11g09240	179916	ANI_1_2448094		4985140	XM_001394845.1	XP_001394882.1	EXTRACELLULAR		Putative GPI-anchored aspartic protease	Aspartic-type endopeptidase	AA	A1A	A01.UNA	MER0110116	3.4.23	Pepsin A (Homo sapiens)	/	41-403	G57, Y106, D275		Aspartic	Aspartic endopeptidase
A. niger CBS 513.88	An11g10270	39479					CAK97110.1	PLASMAMEMBRANE		Strong similarity to aspartic protease polypeptide #4 from patent WO200268623-A2. - Aspergillus niger	Aspartic protease	AA	A1A	A01.UPA		3.4.23	Pepsin A (Homo sapiens)	/				Aspartic	Aspartic endopeptidase
A. niger CBS 513.88	An12g03300	189966	ANI_1_1666104	pepAc/protG	4985680	XM_001395370.2	XP_001395407.1	EXTRACELLULAR	PF00026.22| Asp	Strong similarity to aspartic protease pr1 - Phaffia rhodozyma	Aspartic protease pepAc	AA	A1A	A01.081	MER0090759	3.4.23	Pepsin A (Homo sapiens)	/	99-440	D115, Y223, D326		Aspartic	Aspartic endopeptidase
A. niger CBS 513.88	An13g02130	191956	ANI_1_290114		4986661	XM_001396314.2	XP_001396351.1	EXTRACELLULAR	PF00026.22| Asp; PB019847	Strong similarity to aspartic proteinase Yps3 - Saccharomyces cerevisiae	Aspartic-type endopeptidase opsB	AA	A1A	A01.015	MER0090762	3.4.23.35	Pepsin A (Homo sapiens)	Barrierpepsin	42-387	D79, Y126, D274		Aspartic	Aspartic endopeptidase
A. niger CBS 513.88	An14g04710	201655	ANI_1_654124	pepA/pep1	4987328	XM_001401056.2	XP_001401093.1	EXTRACELLULAR	PF00026.22| Asp; PB003249	Aspartic proteinase aspergillopepsin I pepA - Aspergillus niger	Aspergillopepsin A-like aspartic endopeptidase	AA	A1A	A01.016	MER0001436	3.4.23.18	Pepsin A (Homo sapiens)	Aspergillopepsin I	73-394	D101, Y143, D283		Aspartic	Aspartic endopeptidase
A. niger CBS 513.88	An15g06280	210306	ANI_1_1670134	pepAa	4988229	XM_001397119.2	XP_001397156.2		PF00026.22| Asp	Strong similarity to aspartic proteinase aspergillopepsin I pepA - Aspergillus niger [truncated ORF]	Aspergillopepsin A-like aspartic endopeptidase	AA	A1A	A01.079	MER0090757	3.4.23.18	Pepsin A (Homo sapiens)	Aspergillopepsin I	76-335	D77, Y120, D262		Aspartic	Aspartic endopeptidase
A. niger CBS 513.88	An15g07770	-					CAK42664.1		PF00026.22| Asp	Has domain(s) with predicted aspartic-type endopeptidase activity and role in proteolysis	Pepsin B	AA	A1A	A01.UNA	MER0093103	3.4.23	Pepsin A (Homo sapiens)	/	27-304	D30, S73, G206		Aspartic	Aspartic endopeptidase
A. niger CBS 513.88	An18g01320	211797	ANI_1_152164		4989692	XM_001398555.2	XP_001398592.1	EXTRACELLULAR	PF00026.22| Asp; PF14543.5| TAXi_N	Strong similarity to extracellular protease precursor Bar1 - Saccharomyces cerevisiae	Aspartic-type endopeptidase opsB	AA	A1A	A01.UPA	MER0093148	3.4.23.35	Pepsin A (Homo sapiens)	Barrierpepsin	42-385	D81, Y124, D276		Aspartic	Aspartic endopeptidase
A. niger CBS 513.88	An15g02400	210141	ANI_1_1282134		4987841	XM_001396742.2	XP_001396779.2	PLASMAMEMBRANE	PF06550.5| DUF1119; PF04258.12| Peptidase_A22B; PF06550.10| SPP; PB019318	Has domain(s) with predicted aspartic-type endopeptidase activity and integral component of membrane localization	Signal peptide peptidase	AD	A22B	A22.UPB		3.4.23	Intramembrane protease aspartic protein-1 (Homo sapiens)	Signal peptide peptidase	234-503	D292, D339		Aspartic	Aspartic endopeptidase
A. niger CBS 513.88	An12g02180	41270	ANI_1_292104		4985569	XM_001395267.2	XP_001395304.2	NUCLEAR		Aspartic protease	Aspartic protease					3.4.23						Aspartic	Aspartic endopeptidase
A. niger ATCC 1015	-	126639 (OWW36689.1)	ASPNIDRAFT_126639				EHA24311.1	EXTRACELLULAR	PF01828.16| Peptidase_A4	Polymerase	Peptidase A4 family protein	GA	G1	G01.UPW	MER0189110	3.4.23.-	Scytalidoglutamic peptidase (Scytalidium lignicolum)	/	11-195	Q68, E154		Glutamic	Aspartic endopeptidase
A. niger CBS 513.88	An01g00530	52082	ANI_1_62014	pepB/protI/prtA	4977455	XM_001388462.2	XP_001388499.1	EXTRACELLULAR	PF01828.16| Peptidase_A4	Proteinase aspergillopepsin II - Aspergillus niger	Aspergillopepsin-2 heavy chain	GA	G1	G01.002	MER0001321	3.4.23.19	Scytalidoglutamic peptidase (Scytalidium lignicolum)	Aspergillopepsin II	64-282	Q133, E219		Glutamic	Aspartic endopeptidase
A. niger CBS 513.88	An07g00320	181346	ANI_1_1388064		4981277	XM_001391088.1	XP_001391125.1		PF01828.16| Peptidase_A4	Strong similarity to non-aspartyl acid protease acp1 - Sclerotinia sclerotiorum	Aspergillopepsin-2 heavy chain	GA	G1	G01.UPW	MER0093065	3.4.23.19	Scytalidoglutamic peptidase (Scytalidium lignicolum)	Aspergillopepsin II	105-309	Q161, E245		Glutamic	Aspartic endopeptidase
A. niger CBS 513.88	An14g03250	184872	ANI_1_1324124		4987181	XM_001400913.1	XP_001400950.1	EXTRACELLULAR	PF01828.16| Peptidase_A4; PB004627	Strong similarity to aspergillopepsin II - Aspergillus niger	Peptidase A4 family protein	GA	G1	G01.UPW	MER0093141	3.4.23.-	Scytalidoglutamic peptidase (Scytalidium lignicolum)	/	72-271	Q128, E214		Glutamic	Aspartic endopeptidase
A. niger CBS 513.88	An15g07700	53545	ANI_1_1044134	protD	4988371	XM_001397254.2	XP_001397291.1	EXTRACELLULAR	PF01828.16| Peptidase_A4; PB001197	Strong similarity to aspergillopepsin II precursor (acid proteinase A) - Aspergillus niger	Aspergillopepsin-2 heavy chain	GA	G1	G01.004	MER0093102	3.4.23.19	Scytalidoglutamic peptidase (Scytalidium lignicolum)	Aspergillopepsin II	62-247	Q117, E203		Glutamic	Aspartic endopeptidase
A. niger CBS 513.88	An02g03400	36822	ANI_1_466024		4978826	XM_001399439.1	XP_001399476.1		PF00227.25| Proteasome; PF10584.8| Proteasome_A_N	Strong similarity to proteasome 20S subunit Pup2 - Saccharomyces cerevisiae	Proteasome subunit alpha type-5	PB	T1A	T01.UPA	MER0091406	3.4.25.1	Archaean proteasome, beta component (Thermoplasma acidophilum)	Proteasome subunit alpha 5	28-147	T36		Threonine	Threonine endopeptidase
A. niger CBS 513.88	An02g07040	55578	ANI_1_970024		4979193	XM_001399801.2	XP_001399838.2	CYTOPLASMIC	PF00227.25| Proteasome; PF10584.8| Proteasome_A_N	Strong similarity to proteasome 20S subunit Scl1 - Saccharomyces cerevisiae	Proteasome subunit alpha type-6	PB	T1A	T01.971	MER0093121	3.4.25.1	Archaean proteasome, beta component (Thermoplasma acidophilum)	Proteasome subunit alpha 6	26-140	T35		Threonine	Threonine endopeptidase
A. niger CBS 513.88	An02g10790	52397	ANI_1_1512024		4979570	XM_001400171.2	XP_001400208.1	CYTOPLASMIC	PF00227.25| Proteasome; PF10584.8| Proteasome_A_N	Strong similarity to proteasome 20S subunit Pre6 - Saccharomyces cerevisiae	Proteasome component PRE6	PB	T1A	T01.UPA		3.4.25.1	Archaean proteasome, beta component (Thermoplasma acidophilum)	/	31-233	T31		Threonine	Threonine endopeptidase
A. niger CBS 513.88	An04g01800	54609	ANI_1_380184		4990585	XM_001401511.2	XP_001401548.1	PLASMAMEMBRANE	PF00227.25| Proteasome	Strong similarity to proteasome 20S subunit Pup3 - Saccharomyces cerevisiae	Proteasome component PUP3	PB	T1A	T01.P02	MER0091410	3.4.25.1	Archaean proteasome, beta component (Thermoplasma acidophilum)	Mername-AA231 pseudogene (Homo sapiens)	10-206	G10		Threonine	Threonine endopeptidase
A. niger CBS 513.88	An04g01870	57073	ANI_1_398184		4990592	XM_001401518.2	XP_001401555.1	CYTOPLASMIC	PF00227.25| Proteasome	Strong similarity to proteasome 20S subunit Pre1 - Saccharomyces cerevisiae	Proteasome subunit beta type-2	PB	T1A	T01.984	MER0091411	3.4.25.1	Archaean proteasome, beta component (Thermoplasma acidophilum)	Proteasome subunit beta 2	5-201	K10		Threonine	Threonine endopeptidase
A. niger CBS 513.88	An07g02010	56252	ANI_1_246064		4981468	XM_001391250.2	XP_001391287.1		PF00227.25| Proteasome; PF10584.8| Proteasome_A_N	Strong similarity to proteasome 20S subunit Pre8 - Saccharomyces cerevisiae	Proteasome subunit alpha type-2	PB	T1A	T01.972	MER0093154	3.4.25.1	Archaean proteasome, beta component (Thermoplasma acidophilum)	Proteasome subunit alpha 2	31-246	T33		Threonine	Threonine endopeptidase
A. niger CBS 513.88	An11g01760	52883	ANI_1_246094		4984405	XM_001394143.2	XP_001394180.2		PF00227.25| Proteasome; PB015968	Strong similarity to proteasome 20S subunit Pre2 - Saccharomyces cerevisiae	Proteasome component PRE2	PB	T1A	T01.012		3.4.25.1	Archaean proteasome, beta component (Thermoplasma acidophilum)	Proteasome subunit beta 5c	69-287	T69		Threonine	Threonine endopeptidase
A. niger CBS 513.88	An11g04620	208805	ANI_1_628094		4984692	XM_001394416.2	XP_001394453.1	CYTOPLASMIC	PF00227.25| Proteasome; PF12465.7| Pr_beta_C; PB008662	Strong similarity to proteasome 20S subunit Pup1 - Saccharomyces cerevisiae	Proteasome component PUP1	PB	T1A	T01.011	MER0091413	3.4.25.1	Archaean proteasome, beta component (Thermoplasma acidophilum)	Proteasome subunit beta 2c	30-232	T30		Threonine	Threonine endopeptidase
A. niger CBS 513.88	An11g06720	178388	ANI_1_888094		4984896	XM_001394613.2	XP_001394650.1		PF00227.25| Proteasome; PF10584.8| Proteasome_A_N	Strong similarity to proteasome 20S subunit Pre9 - Saccharomyces cerevisiae	Proteasome subunit alpha type-4	PB	T1A	T01.973	MER0091414	3.4.25.1	Archaean proteasome, beta component (Thermoplasma acidophilum)	Proteasome subunit alpha 4	33-239	T33		Threonine	Threonine endopeptidase
A. niger CBS 513.88	An13g01210	44752	ANI_1_174114		4986569	XM_001396223.2	XP_001396260.2		PF00227.25| Proteasome	Strong similarity to proteasome 20S subunit Pre3 - Saccharomyces cerevisiae	Proteasome component PRE3	PB	T1A	T01.010	MER0180622	3.4.25.1	Archaean proteasome, beta component (Thermoplasma acidophilum)	Proteasome subunit beta 1c	29-217	T31		Threonine	Threonine endopeptidase
A. niger CBS 513.88	An15g00510	53388	ANI_1_96134		4987650	XM_001396553.2	XP_001396590.1	CYTOPLASMIC	PF00227.25| Proteasome; PF10584.8| Proteasome_A_N	Strong similarity to proteasome 20S subunit C2 - Rattus norvegicus	Proteasome subunit alpha type-1	PB	T1A	T01.976	MER0091416	3.4.25.1	Archaean proteasome, beta component (Thermoplasma acidophilum)	Proteasome subunit alpha 1	27-244	S33		Threonine	Threonine endopeptidase
A. niger CBS 513.88	An18g06680	43045	ANI_1_890164		4990236	XM_001399084.2	XP_001399121.1	CYTOPLASMIC	PF00227.25| Proteasome	Strong similarity to proteasome 20S subunit Pre4 - Saccharomyces cerevisiae	Proteasome subunit beta type-4	PB	T1A	T01.UPW	MER0093110	3.4.25.1	Archaean proteasome, beta component (Thermoplasma acidophilum)	/	41-236	T41		Threonine	Threonine endopeptidase
A. niger CBS 513.88	An18g06700	54260	ANI_1_896164		4990238	XM_001399086.2	XP_001399123.1	CYTOPLASMIC	PF00227.25| Proteasome	Strong similarity to proteasome 20S subunit Pre7 - Saccharomyces cerevisiae	Proteasome component C5	PB	T1A	T01.A12	MER0091417	3.4.25.1	Archaean proteasome, beta component (Thermoplasma acidophilum)	20S proteasome component beta 6	39-260	S39		Threonine	Threonine endopeptidase
A. niger CBS 513.88	An18g06800	-	ANI_1_908164		4990248	XM_001399096.2	XP_001399133.2	CYTOPLASMIC	PF00227.25| Proteasome; PF10584.8| Proteasome_A_N	Strong similarity to proteasome 20S subunit Pre10 - Saccharomyces cerevisiae	Proteasome component C1	PB	T1A	T01.UPA	MER0091418	3.4.25.1	Archaean proteasome, beta component (Thermoplasma acidophilum)	/	28-140	T36		Threonine	Threonine endopeptidase
A. niger CBS 513.88	An01g01720	52058	ANI_1_216014		4977514	XM_001388574.2	XP_001388611.2		PF00112.22| Peptidase_C1; PF03051.14| Peptidase_C1_2; PB004761	Strong similarity to bleomycin hydrolase Blh1 - Saccharomyces cerevisiae	Cysteine protease	CA	C1B	C01.085	MER0093112	3.4.22.40	Bleomycin hydrolase (Saccharomyces cerevisiae)	Bleomycin hydrolase	52-483	Q117, C123, H424, N445		Cysteine	Cysteine endopeptidase
A. niger CBS 513.88	An01g04680	138984	ANI_1_602014	palB	4978314	XM_001388858.1	XP_001388895.1		PF01067.16| Calpain_III; PF04212.12| MIT; PF00648.20| Peptidase_C2	Ortholog(s) have calcium-dependent cysteine-type endopeptidase activity	Calpain-like protease palB	CA	C2A	C02.008	MER0091562	3.4.22.52;3.4.22.53	Calpain-2 (Homo sapiens)	Calpain	160-439	Q194, C200, H368, N388		Cysteine	Cysteine endopeptidase
A. niger CBS 513.88	An11g02950	199208	ANI_1_1774094		4984526	XM_001394260.2	XP_001394297.2	NUCLEAR	PF00648.20| Peptidase_C2; PB007187	Similarity to calpain nCL-3 from patent DE19650142-A1 - Mus musculus	Calpain-like protein	CA	C2A	C02.UPA		3.4.22.52;3.4.22.53	Calpain-2 (Homo sapiens)	Calpain	173-466	Q210, C217, H390, N410		Cysteine	Cysteine endopeptidase
A. niger CBS 513.88	An01g11160	46396	ANI_1_1506014		4977853	XM_001389492.2	XP_001389529.2	CYTOPLASMIC	PF01088.20| Peptidase_C12	Has domain(s) with predicted aminopeptidase activity, metalloexopeptidase activity and role in cellular process, proteolysis	Ubiquitin carboxyl-terminal hydrolase 2	CA	C12	C12.009	MER0091563	3.4.19.12	Ubiquitinyl hydrolase-L1 (Homo sapiens)	Uch2 peptidase	5-245	Q91, C97, H182, D197		Cysteine	Omega peptidase
A. niger CBS 513.88	An02g13920	37575	ANI_1_1926024		4979932	XM_001400486.2	XP_001400523.1	CYTOPLASMIC	PF01088.20| Peptidase_C12	Strong similarity to ubiquitin thiolesterase Yuh1 - Saccharomyces cerevisiae	Ubiquitin hydrolase L3	CA	C12	C12.002	MER0091565	3.4.19.12	Ubiquitinyl hydrolase-L1 (Homo sapiens)	Ubiquitinyl hydrolase-YUH1	13-249	Q99, C105, H179, D195		Cysteine	Omega peptidase
A. niger CBS 513.88	An08g11630	-					CAK45833.1		PF01088.20| Peptidase_C12	Putative aminopeptidase; acid protease; expression induced by tunicamycin and DTT	Putative aminopeptidase; acid protease	CA	C12	unassigned	MER0428943	3.4.19.12	Ubiquitinyl hydrolase-L1 (Homo sapiens)	/	5-83	Q63, C69, missing, missing		Cysteine	Omega peptidase
A. niger CBS 513.88	An11g11130	178797	ANI_1_1458094		4985330	XM_001395033.2	XP_001395070.2	NUCLEAR	PF01088.20| Peptidase_C12	Putative glutamate carboxypeptidase-like protein; repressed by growth on starch and lactate	Ubiquitin carboxyl-terminal hydrolase, family 1 protein	CA	C12	unassigned	MER0091568	3.4.19.12	Ubiquitinyl hydrolase-L1 (Homo sapiens)	/	43-276	Q115, C121, H213, D228		Cysteine	Omega peptidase
A. niger CBS 513.88	An12g01820	50328	ANI_1_1452104		4985532	XM_001395231.2	XP_001395268.2	CYTOPLASMIC	PF01088.20| Peptidase_C12	Similarity to ubiquitin thiolesterase L3 - Homo sapiens	Ubiquitin carboxyl-terminal hydrolase, family 1 protein	CA	C12	C12.UNW		3.4.19.12	Ubiquitinyl hydrolase-L1 (Homo sapiens)	Ubiquitinyl hydrolase-YUH1	4-234	Q86, C92, H166, E181		Cysteine	Omega peptidase
A. niger CBS 513.88	An01g13530	205426	ANI_1_3258014		4977681	XM_001389717.2	XP_001389754.1	EXTRACELLULAR	PF01650.17| Peptidase_C13	GPI-anchor transamidase	GPI-anchor transamidase	CD	C13	C13.005	MER0091564		Legumain (plant beta form)	Glycosylphosphatidylinositol:protein transamidase	26-296	H149, C191		Cysteine
A. niger CBS 513.88	An09g04470	122116	ANI_1_548084	casB	4983981	XM_001393723.2	XP_001393760.2	NUCLEAR	PF00656.21| Peptidase_C14; PB005323	Ortholog(s) have calcium-dependent cysteine-type endopeptidase activity	Metacaspase-1B	CD	C14B	C14.UPB		3.4.22.-	Metacaspase Yca1 (Saccharomyces cerevisiae)	Metacaspase Yca1	110-423	H222, C278		Cysteine	Cysteine endopeptidase
A. niger CBS 513.88	An11g05400	-	ANI_1_2024094		4984769	XM_001394489.2	XP_001394526.2	CYTOPLASMIC_NUCLEAR	PF12770.6| CHAT	Has domain(s) with predicted cysteine-type endopeptidase activity and role in proteolysis	Predicted cysteine-type endopeptidase activity	CD	C14B	unassigned		3.4.22.-	Metacaspase Yca1 (Saccharomyces cerevisiae)	/	877-1181	H990, C1034		Cysteine	Cysteine endopeptidase
A. niger CBS 513.88	An18g05760	187673	ANI_1_762164	casA	4990142	XM_001398990.2	XP_001399027.2	NUCLEAR	PF00656.21| Peptidase_C14	Alcohol dehydrogenase	Metacaspase-1A	CD	C14B	C14.035	MER0093173	3.4.22.-	Metacaspase Yca1 (Saccharomyces cerevisiae)	Metacaspase Yca1	152-342	H237, C293		Cysteine	Cysteine endopeptidase
A. niger CBS 513.88	An11g01970	208631	ANI_1_1692094		4984426	XM_001394164.2	XP_001394201.1		PF01470.1| Peptidase_C15; PB006820	Similarity to pyroglutamyl-peptidase I PGPI - Pyrococcus furiosus	Pyroglutamyl peptidase type I	CF	C15	C15.UPW	MER0093080	3.4.19.3	Pyroglutamyl-peptidase I (Bacillus amyloliquefaciens)	Pyroglutamyl-peptidase I	30-239	E129, C213, H237		Cysteine	Omega peptidase
A. niger ATCC 1015	-	39581	ASPNIDRAFT_39581				EHA24365.1	CYTOPLASMIC_NUCLEAR	PF00443.28| UCH	S. cerevisiae ortholog MCX1 has role in protein refolding and localizes to mitochondrial matrix	Ubiquitin-specific peptidase	CA	C19	C19.UPW	MER0431678	3.4.19.12	Ubiquitin-specific peptidase 14 (Homo sapiens)	/	18-137	missing, missing, H120, D136		Cysteine	Omega peptidase
A. niger CBS 513.88	An01g08470	55348	ANI_1_1130014		4978128	XM_001389233.2	XP_001389270.2	MITOCHONDRIAL	PF00443.28| UCH; PF13423.5| UCH_1; PB018419	Strong similarity to ubiquitin carboxyl-terminal hydrolase UBP1 - Pichia anomala	Ubiquitin carboxyl-terminal hydrolase creB	CA	C19	C19.UPW	MER0093115	3.4.19.12	Ubiquitin-specific peptidase 14 (Homo sapiens)	/	17-478	N61, C66, H419, D435		Cysteine	Omega peptidase
A. niger CBS 513.88	An02g01420	175538	ANI_1_2270024		4978627	XM_001399245.2	XP_001399282.2	NUCLEAR	PF06337.11| DUSP; PF00443.28| UCH; PB008400	Ubiquitin-conjugating enzyme E2	Ubiquitin carboxyl-terminal hydrolase	CA	C19	C19.UPW		3.4.19.12	Ubiquitin-specific peptidase 14 (Homo sapiens)	/	677-1414	N685, C690, H1370, N1387		Cysteine	Omega peptidase
A. niger CBS 513.88	An02g07490	207003	ANI_1_2692024		4979238	XM_001399846.2	XP_001399883.2	NUCLEAR	PF00443.28| UCH; PF13423.5| UCH_1; PB018419	Ubiquitin carboxyl-terminal hydrolase	Ubiquitin carboxyl-terminal hydrolase 16	CA	C19	C19.UNW	MER0093050	3.4.19.12	Ubiquitin-specific peptidase 14 (Homo sapiens)	/	14-469	N51, C56, H431, S445		Cysteine	Omega peptidase
A. niger CBS 513.88	An02g14990	52503	ANI_1_2082024		4980038	XM_003188551.1	XP_001400628.1	NUCLEAR	PF00443.28| UCH; PF13423.5| UCH_1; PF02148.18| zf-UBP; PF00627.30| UBA	Sedolisin family secreted protease; lysosomal pepstatin-insensitive protease	Ubiquitin hydrolase	CA	C19	C19.A65	MER0093052	3.4.19.12	Ubiquitin-specific peptidase 14 (Homo sapiens)	Ubp14 peptidase	253-778	N307, C312, H733, N754		Cysteine	Omega peptidase
A. niger CBS 513.88	An06g01380	119138	ANI_1_166054		4981137	XM_001390923.2	XP_001390960.2	NUCLEAR	PF00443.28| UCH; PF13423.5| UCH_1; PF13446.5| PRT; PB009500	Strong similarity to ubiquitin specific protease Ubp2 - Saccharomyces cerevisiae	Ubiquitin carboxyl-terminal hydrolase	CA	C19	C19.UPW		3.4.19.12	Ubiquitin-specific peptidase 14 (Homo sapiens)	/	605-1200	N623, C628, H1147, N1164		Cysteine	Omega peptidase
A. niger CBS 513.88	An06g01920	176112	ANI_1_248054		4981191	XM_001390976.2	XP_001391013.1	NUCLEAR	PF00443.28| UCH; PF13423.5| UCH_1; PF02148.18| zf-UBP	Ortholog(s) have endopeptidase activity, role in proteolysis, zymogen activation and extracellular region localization	Ubiquitin carboxyl-terminal hydrolase	CA	C19	C19.A61	MER0093152	3.4.19.12	Ubiquitin-specific peptidase 14 (Homo sapiens)	Ubp8 peptidase	136-486	N169, C174, H443, N458		Cysteine	Omega peptidase
A. niger CBS 513.88	An07g09730	180715	ANI_1_2156064		4982241	XM_001392010.2	XP_001392047.1	NUCLEAR	PF00443.28| UCH; PF13423.5| UCH_1; PB014025	Strong similarity to ubiquitin specific protease Ubp3 - Saccharomyces cerevisiae	Ubiquitin hydrolase	CA	C19	C19.004	MER0093071	3.4.19.12	Ubiquitin-specific peptidase 14 (Homo sapiens)	Ubp3 peptidase	359-804	N403, C408, H729, D746		Cysteine	Omega peptidase
A. niger CBS 513.88	An07g10130	-					CAK45142.1	NUCLEAR	PF00443.28| UCH; PF13423.5| UCH_1	Weak similarity to ubiquitin specific processing protease DUB1 - Mus musculus	Ubiquitin specific processing protease DUB1	CA	C19	unassigned	MER0429977	3.4.19.12	Ubiquitin-specific peptidase 14 (Homo sapiens)	/	118-400	N121, C126, H383, D399		Cysteine	Omega peptidase
A. niger CBS 513.88	An09g05480	212470	ANI_1_684084		4984079	XM_001393820.2	XP_001393857.2	CYTOPLASMIC	PF00917.25| MATH; PF00443.28| UCH; PF13423.5| UCH_1; PF14533.5| USP7_C2; PF12436.7| USP7_ICP0_bdg; PB014828	Ortholog(s) have metalloaminopeptidase activity and extracellular region, fungal-type vacuole localization	Ubiquitin hydrolase	CA	C19	C19.099	MER0093185	3.4.19.12	Ubiquitin-specific peptidase 14 (Homo sapiens)	Ubp15 peptidase	180-552	N222, C227, H470, D487		Cysteine	Omega peptidase
A. niger CBS 513.88	An11g04380	179052	ANI_1_598094		4984669	XM_001394396.2	XP_001394433.2	NUCLEAR	PF00443.28| UCH; PF13423.5| UCH_1; PF08969.10| USP8_dimer; PF00581.19| Rhodanese	Strong similarity to ubiquitin specific protease Ubp5 - Saccharomyces cerevisiae	Ubiquitin hydrolase	CA	C19	unassigned	MER0432386	3.4.19.12	Ubiquitin-specific peptidase 14 (Homo sapiens)	/	724-1098	N741, C746, H1050, D1067		Cysteine	Omega peptidase
A. niger CBS 513.88	An12g03700	42477	ANI_1_462104		4985719	XM_001395408.2	XP_001395445.2		PF12030.7| DUF3517; PF00443.28| UCH; PF13423.5| UCH_1	Ubiquitin hydrolase	Ubiquitin hydrolase	CA	C19	C19.UPW		3.4.19.12	Ubiquitin-specific peptidase 14 (Homo sapiens)	/	1579-2048	N1608, C1613, H1864, N1885		Cysteine	Omega peptidase
A. niger CBS 513.88	An12g08370	201896	ANI_1_2152104		4986188	XM_001395851.2	XP_001395888.1	NUCLEAR	PF00240.22| ubiquitin; PF00443.28| UCH; PF13423.5| UCH_1; PB016341	Strong similarity to ubiquitin specific protease Ubp6 - Saccharomyces cerevisiae	Ubiquitin carboxyl-terminal hydrolase 6	CA	C19	C19.UPW	MER0093088	3.4.19.12	Ubiquitin-specific peptidase 14 (Homo sapiens)	/	79-555	N115, C120, H512, N536		Cysteine	Omega peptidase
A. niger CBS 513.88	An14g05150	41865	ANI_1_1484124		4987373	XM_001401101.1	XP_001401138.1	NUCLEAR		Has domain(s) with predicted cysteine-type peptidase activity and role in proteolysis	Ubiquitin hydrolase	CA	C19	unassigned	MER0093097	3.4.19.12	Ubiquitin-specific peptidase 14 (Homo sapiens)	/	98-553	N145, C150, H527, D551		Cysteine	Omega peptidase
A. niger CBS 513.88	An17g01260	51035	ANI_1_170154		4989449	XM_001398318.2	XP_001398355.2	NUCLEAR	PF00443.28| UCH; PF13423.5| UCH_1		Ubiquitin hydrolase family protein	CA	C19	C19.UPW	MER0429976	3.4.19.12	Ubiquitin-specific peptidase 14 (Homo sapiens)	/	393-539	N115, C121, H474, D512		Cysteine	Omega peptidase
A. niger CBS 513.88	An09g05400	43191	ANI_1_1482084		4984072	XM_001393813.2	XP_001393850.2	NUCLEAR	PF02902.18| Peptidase_C48; PB017991	Strong similarity to SUMO-1-specific protease SSP1 - Homo sapiens	Ulp1 protease family protein	CE	C48	C48.UPW		3.4.22.68	Ulp1 peptidase (Saccharomyces cerevisiae)	Ulp1 peptidase	634-933	H721, D887, Q932, C938		Cysteine	Cysteine endopeptidase
A. niger CBS 513.88	An13g01190	128721	ANI_1_170114		4986567	XM_001396221.2	XP_001396258.2	NUCLEAR	PF02902.18| Peptidase_C48	Similarity to cysteine-type peptidase Ulp1 - Saccharomyces cerevisiae	Ulp1 protease family protein	CE	C48	C48.UPW	MER0093091	3.4.22.68	Ulp1 peptidase (Saccharomyces cerevisiae)	Ulp1 peptidase	46-189	H123, D140, Q176, C182		Cysteine	Cysteine endopeptidase
A. niger CBS 513.88	An14g05500	184530	ANI_1_1510124		4987408	XM_001401136.2	XP_001401173.2	NUCLEAR	PF02902.18| Peptidase_C48	Has domain(s) with predicted cysteine-type peptidase activity and role in proteolysis	Ulp1 protease family C-terminal catalytic domain family protein	CE	C48	C48.UPW		3.4.22.68	Ulp1 peptidase (Saccharomyces cerevisiae)	Ulp1 peptidase	862-1019	H942, D959, Q999, C1005		Cysteine	Cysteine endopeptidase
A. niger CBS 513.88	An07g03090	56235	ANI_1_1636064		4981576	XM_001391355.1	XP_001391392.1		PF03568.16| Peptidase_C50; PB016718	Peptidase dimerization domain	Separin, separase	CD	C50	C50.UPW	MER0091566	3.4.22.49	Separase (Saccharomyces cerevisiae)	Separase	1446-2080	H1960, C1986		Cysteine	Cysteine endopeptidase
A. niger CBS 513.88	An11g11320	178675	ANI_1_1490094	atg4	4985349	XM_001395052.2	XP_001395089.1	NUCLEAR	PF03416.18| Peptidase_C54	Strong similarity to protein involved in autophagy Aut2 - Saccharomyces cerevisiae	Cysteine protease atg4	CA	C54	C54.001	MER0093086	3.4.22.-	Autophagin-1 (Homo sapiens)	ATG4 peptidase	74-373	Y90, C133, D307, H309		Cysteine	Cysteine endopeptidase
A. niger CBS 513.88	An16g00930	210782	ANI_1_114144		4988486	XM_001397369.2	XP_001397406.1	CYTOPLASMIC	PF01965.23| DJ-1_PfpI	Similarity to hypothetical protein of the nonactin biosynthesis cluster nonF - Streptomyces griseus	ThiJ/PfpI family protein	PC	C56	non-peptidase homologue	MER0168231	3.4.22.-	PfpI peptidase (Pyrococcus furiosus)	/	41-193	C134, H135, E165		Cysteine	Cysteine endopeptidase
A. niger ATCC 1015	-	39420	ASPNIDRAFT_39420				EHA20001.1	NUCLEAR	PF10275.8| Peptidase_C65; PB005027	Metal-dependent proteases with possible chaperone activity	Peptidase C65 Otubain family protein	CA	C65	C65.UPW	MER0330735	3.4.19.12	Otubain-1 (Homo sapiens)	Otubain-1	86-313	D119, C122, H307		Cysteine	Omega peptidase
A. niger CBS 513.88	An01g02440	171198	ANI_1_2358014		4978363	XM_001388645.1	XP_001388682.1	NUCLEAR	PF02338.18| OTU; PB002534	Stomatin-like protein 2	OTU-like cysteine protease	CA	C85A			3.4.19.12	OTLD1 deubiquitinylating enzyme (Homo sapiens)	OTU2 peptidase	75-203	D75, C78, H203		Cysteine	Omega peptidase
A. niger CBS 513.88	An01g09320	172707	ANI_1_1264014		4977473	XM_001389315.1	XP_001389352.1	NUCLEAR	PF02338.18| OTU; PF10275.3| Peptidase_C65; PB017756	Ortholog(s) have ubiquitin-specific protease activity, role in protein deubiquitination and cytosol, ribosome localization	OTU-like cysteine protease	CA	C85A	C85.008	MER0626089	3.4.19.12	OTLD1 deubiquitinylating enzyme (Homo sapiens)	OTU2 peptidase	179-327	D179, C182, H326		Cysteine	Omega peptidase
A. niger CBS 513.88	An11g11090	53103	ANI_1_1450094		4985326	XM_001395029.2	XP_001395066.2	CYTOPLASMIC	PF02338.18| OTU	Ortholog(s) have ubiquitin-specific protease activity, role in protein deubiquitination and cytosol, nucleus localization	OTU-like cysteine protease	CA	C85B	C85.007	MER0116562	3.4.19.12	OTU1 peptidase (Saccharomyces cerevisiae)	YOD1 peptidase	133-246	D134, C137, H239		Cysteine	Omega peptidase
A. niger CBS 513.88	An11g01080	179491	ANI_1_166094		4984337	XM_001394078.2	XP_001394115.1	NUCLEAR	PF01841.18| Transglut_core	Transglutaminase-like superfamily	Kyphoscoliosis peptidase	CA	C110	C110.UPW	MER0626320	3.4	Kyphoscoliosis peptidase (Mus musculus)	Kyphoscoliosis peptidase	372-488	C426, H472, D488		Cysteine
A. niger CBS 513.88	An07g03830	171058					CAK48133.1			Weak similarity to calpain-like cysteine protease palB - Aspergillus nidulans	Calpain-like protease palB					3.4.22.-						Cysteine	Cysteine endopeptidase
A. niger CBS 513.88	An08g09840	52588					CAK96761.1	EXTRACELLULAR		Strong similarity to cysteine proteinase polypeptide from patent WO200268623-A2 - Aspergillus niger	Hypothetical protein											Cysteine
A. niger CBS 513.88	An08g08670	176760	ANI_1_1198074	nma111	4983185	XM_001392942.2	XP_001392979.2	CYTOPLASMIC	PF00595.18| PDZ; PF12812.6| PDZ_1; PF00089.25| Trypsin; PF13365.5| Trypsin_2	Calpain-like protein	Pro-apoptotic serine protease nma111	PA	S1D	S01.434	MER0093164	3.4.21	Lysyl endopeptidase (Achromobacter lyticus)	Nma111 peptidase	228-390	H120, D151, S234		Serine	Serine endoprotease
A. niger CBS 513.88	An02g02850	-	ANI_1_2370024		4978771	XM_001399388.2	XP_001399425.2	NUCLEAR	PF00082.21| Peptidase_S8; PF00023; PB018308	Similarity to intracellular microbial serine proteinase ISP-1 - Bacillus subtilis	Subtilase family protein	SB	S8A	S08.UNA	MER0093149	3.4.21	Subtilisin Carlsberg (Bacillus licheniformis)	/	652-877	D660, H700, D794, S864		Serine	Serine endoprotease
A. niger CBS 513.88	An07g03880	140344	ANI_1_476064	pepC	4981654	XM_001391433.2	XP_001391470.1	EXTRACELLULAR	PF05922.15| Inhibitor_I9; PF00082.21| Peptidase_S8	Serine proteinase pepC - Aspergillus niger	Subtilisin-like serine protease pepC	SB	S8A	S08.UPA		3.4.21	Subtilisin Carlsberg (Bacillus licheniformis)	/	125-497	D181, H213, N314, S379		Serine	Serine endoprotease
A. niger CBS 513.88	An09g03780	203039	ANI_1_1348084	pepD	4983913	XM_001393657.1	XP_001393694.1	EXTRACELLULAR	PF05922.15| Inhibitor_I9; PF00082.21| Peptidase_S8	Subtilisin-like serine protease pepD - Aspergillus niger	Oryzin	SB	S8A	S08.053; I09.UPW	MER0000346	3.4.21.63	Subtilisin Carlsberg (Bacillus licheniformis)	Oryzin	122-416	D162, H193, N284, S349		Serine	Serine endoprotease
A. niger CBS 513.88	An14g01380	41573	ANI_1_1136124		4986993	XM_001400728.2	XP_001400765.2	NUCLEAR	PF00082.21| Peptidase_S8	Has domain(s) with predicted serine-type endopeptidase activity and role in proteolysis	Subtilase family protein	SB	S8A	S08.UPA		3.4.21	Subtilisin Carlsberg (Bacillus licheniformis)	/	37-291	D41, H80, S265		Serine	Serine endoprotease
A. niger CBS 513.88	An14g01530	41587	ANI_1_1150124		4987008	XM_001400743.2	XP_001400780.2	CYTOPLASMIC	PF00082.21| Peptidase_S8	Similarity to intracellular serine proteinase isp - Bacillus polymyxa	Peptidase	SB	S8A	S08.UPA		3.4.21	Subtilisin Carlsberg (Bacillus licheniformis)	/	170-395	D188, H226, N314, S381		Serine	Serine endoprotease
A. niger CBS 513.88	An16g06260	40923	ANI_1_1858144		4989018	XM_001397893.2	XP_001397930.2	EXTRACELLULAR	PF00082.21| Peptidase_S8	Weak similarity to alkaline serine protease ispQ - Bacillus sp.	Subtilase family protein	SB	S8A	S08.UPA		3.4.21	Subtilisin Carlsberg (Bacillus licheniformis)	/	115-315	D123, H154, S289		Serine	Serine endoprotease
A. niger CBS 513.88	An18g02630	128952	ANI_1_1200164		4989824	XM_001398685.1	XP_001398722.1	NUCLEAR	PF00082.21| Peptidase_S8	Has domain(s) with predicted serine-type endopeptidase activity and role in proteolysis	Subtilase family protein	SB	S8A	S08.UPA		3.4.21	Subtilisin Carlsberg (Bacillus licheniformis)	/	83-340	D87, H126, S307		Serine	Serine endoprotease
A. niger CBS 513.88	An18g04970	42926					CAK43297.1	CYTOPLASMIC	PF00082.21| Peptidase_S8	Weak similarity to subtilisin E precursor aprE - Bacillus subtilis	Subtilisin-like protein	SB	S8A	S08.UPA		3.4.21	Subtilisin Carlsberg (Bacillus licheniformis)	/	22-205	D28, H68, S184		Serine	Serine endoprotease
A. niger CBS 513.88	An01g08530	55344	ANI_1_1140014	kexB	4977223	XM_001389238.2	XP_001389275.1	EXTRACELLULAR	PF00082.81| Peptidase_S8; PF01483.19| P_proprotein; PB017520	Putative kexin; furin-type endoprotease; endoproteolytic proprotein processing enzyme; processes dibasic cleavage sites in target proteins destined for secretory pathway; required for maturation of glucoamylase	Dibasic-processing endoprotease	SB	S8B	S08.070	MER0005934	3.4.21.61	Kexin (Saccharomyces cerevisiae)	Kexin	180-466	D204, H242, N342, S414		Serine	Serine endoprotease
A. niger CBS 513.88	An01g01210	139486					CAK43496.1	CYTOPLASMIC	PF00326.20| Peptidase_S9; PF07676.11| PD40; PF01738.17| DLH	Similarity to acylaminoacyl-peptidase -Rattus norvegicus	Prolyl oligopeptidase family protein	SC	S9B	S09.UPB	MER0093111	3.4.21	Dipeptidyl-peptidase IV (Homo sapiens)	/	369-639	S487, D589, H621		Serine	Serine endoprotease
A. niger CBS 513.88	An02g11420	197786	ANI_1_3052024	dapB	4979677	XM_001400232.2	XP_001400269.2	PLASMAMEMBRANE	PF12695.1| Abhydrolase_5; PF00930.20| DPPIV_N; PF02129.17| Peptidase_S15; PF00326.20| Peptidase_S9; PB014411	Dipeptidyl aminopeptidase type IV dapB - Aspergillus niger	Pheromone maturation dipeptidyl aminopeptidase DapB	SC	S9B	S09.006		3.4.14.5	Dipeptidyl-peptidase IV (Homo sapiens)	Dipeptidyl-peptidase IV	626-887	S753, D830, H863		Serine	Dipeptidyl aminopeptidase
A. niger CBS 513.88	An04g02850	190197	ANI_1_1692184	protC/apsC	4990690	XM_001401616.1	XP_001401653.1	CYTOPLASMIC	PF08386.9| Abhydrolase_4; PF08840.10| BAAT_C; PF01738.17| DLH; PF02129.17| Peptidase_S15; PF00326.20| Peptidase_S9; PB004753	Similarity to X-Pro dipeptidyl-peptidase IV - Xanthomonas maltophilia	Aminopeptidase C	SC	S9C	S09.057	MER0018170	3.4.14	Acylaminoacyl-peptidase (Homo sapiens)	Aminopeptidase C	403-654	S513, D601, H633		Serine	Dipeptidyl aminopeptidase
A. niger CBS 513.88	An09g02830	212641	ANI_1_1246084		4983816	XM_001393560.2	XP_001393597.1		PF12695.1| Abhydrolase_5; PF12697.6| Abhydrolase_6; PF02129.17| Peptidase_S15; PF00326.20| Peptidase_S9; PB008388	Strong similarity to acylaminoacyl-peptidase DPP V - Aspergillus fumigatus	Prolyl oligopeptidase family protein	SC	S9C	S09.UPC		3.4.21	Acylaminoacyl-peptidase (Homo sapiens)	/	460-714	S569, D664, H696		Serine	Serine endoprotease
A. niger CBS 513.88	An12g04700	185799	ANI_1_596104	dpp5	4985819	XM_001395503.1	XP_001395540.1	EXTRACELLULAR	PF12695.1| Abhydrolase_5; PF00326.20| Peptidase_S9; PB014411	Ortholog(s) have exopeptidase activity	Dipeptidyl-peptidase 5	SC	S9C	S09.012	MER0055019	3.4.14	Acylaminoacyl-peptidase (Homo sapiens)	Dipeptidyl-peptidase 5	457-697	S564, D647, H679		Serine	Dipeptidyl aminopeptidase
A. niger CBS 513.88	An13g03240	44893	ANI_1_782114		4986773	XM_001396422.1	XP_001396459.1		PF12146.7| Hydrolase_4; PF12697.6| Abhydrolase_6; PF06500.10| DUF1100; PF00326.20| Peptidase_S9	Strong similarity to dipeptidyl aminopeptidase/acylaminoacyl peptidase-Beauveria bassiana ARSEF 2860 (XP_008603309)	Dipeptidyl aminopeptidase/acylaminoacyl peptidase	SC	S9C	unassigned		3.4.14	Acylaminoacyl-peptidase (Homo sapiens)	/		S234, D347, H379		Serine	Dipeptidyl aminopeptidase
A. niger CBS 513.88	An16g08150	-	ANI_1_1100144		4989206	XM_001398076.2	XP_001398113.1	MITOCHONDRIAL	PF00326.20| Peptidase_S9	Strong similarity to dipeptidyl-peptidase V DPP V - Aspergillus fumigatus	Dipeptidyl-peptidase 5	SC	S9C	S09.012	MER0093147	3.4.14	Acylaminoacyl-peptidase (Homo sapiens)	Dipeptidyl-peptidase 5	455-693	S562, D643, H675		Serine	Dipeptidyl aminopeptidase
A. niger CBS 513.88	An05g01870	43917	ANI_1_238044		4980926	XM_001390721.2	XP_001390758.1	EXTRACELLULAR	PF00450.21| Peptidase_S10	Strong similarity to carboxypeptidase y CPY - Candida albicans	Carboxypeptidase Y	SC	S10	S10.UPW		3.4.16.5	Carboxypeptidase Y (Saccharomyces cerevisiae)	Carboxypeptidase C	57-481	S188, D393, H467		Serine	Serine carboxypeptidase
A. niger CBS 513.88	An08g08750	52603	ANI_1_1208074	cpyA/cpyD	4983193	XM_001392950.2	XP_001392987.1	EXTRACELLULAR	PF05388.10| Carbpep_Y_N; PF00450.21| Peptidase_S10	Carboxypeptidase Y cpy from patent WO9609397-A1 - Aspergillus niger	Carboxypeptidase Y	SC	S10	S10.001	MER0004155	3.4.16.5	Carboxypeptidase Y (Saccharomyces cerevisiae)	Carboxypeptidase C	138-557	S280, D472, H534		Serine	Serine carboxypeptidase
A. niger CBS 513.88	An11g06350	39181					CAK96936.1	EXTRACELLULAR	PF00450.21| Peptidase_S10	Strong similarity to carboxypeptidase C cpy1p - Schizosaccharomyces pombe	Serine carboxypeptidase family protein	SC	S10	S10.UPW	MER0091868	3.4.16.5	Carboxypeptidase Y (Saccharomyces cerevisiae)	Carboxypeptidase C	58-448	S188, D389, H446		Serine	Serine carboxypeptidase
A. niger CBS 513.88	An02g04690	46979	ANI_1_664024	cpd-I	4978958	XM_001399570.2	XP_001399607.2	EXTRACELLULAR	PF00450.21| Peptidase_S10	Strong similarity to serine-type carboxypeptidase I cdpS - Aspergillus saitoi	Serine-type carboxypeptidase F	SC	S10	S10.014	MER0027994	3.4.16.6	Carboxypeptidase Y (Saccharomyces cerevisiae)	Carboxypeptidase D	68-488	S205, D409, H488		Serine	Serine carboxypeptidase
A. niger CBS 513.88	An03g05200	54734	ANI_1_658034	protF	4980509	XM_001390364.2	XP_001390401.1	EXTRACELLULAR	PF00450.21| Peptidase_S10	Strong similarity to carboxypeptidase S1 - Penicillium janthinellum	Serine carboxypeptidase	SC	S10	S10.UPW	MER0091863	3.4.16.6	Carboxypeptidase Y (Saccharomyces cerevisiae)	Carboxypeptidase D	47-503	S223, D424, H479		Serine	Serine carboxypeptidase
A. niger CBS 513.88	An05g02170	189776	ANI_1_568044		4980954	XM_001390748.1	XP_001390785.1	EXTRACELLULAR	PF00450.21| Peptidase_S10	Strong similarity to serine-type carboxypeptidase F CPD-II - Aspergillus niger	Serine-type carboxypeptidase F	SC	S10	S10.006	MER0091865	3.4.16.6	Carboxypeptidase Y (Saccharomyces cerevisiae)	Carboxypeptidase D	74-531	S209, D428, H507		Serine	Serine carboxypeptidase
A. niger CBS 513.88	An06g00310	52517	ANI_1_26054		4981020	XM_001390822.2	XP_001390859.2	EXTRACELLULAR	PF00450.21| Peptidase_S10	Similarity to carboxypeptidase D - Penicillium janthinellum	Carboxypeptidase S1	SC	S10	S10.016	MER0091866	3.4.16.6	Carboxypeptidase Y (Saccharomyces cerevisiae)	Carboxypeptidase D	39-514	S239, D454, H511		Serine	Serine carboxypeptidase
A. niger CBS 513.88	An07g08030	56161	ANI_1_998064	pepF/cpd-II	4982072	XM_001391841.2	XP_001391878.1	EXTRACELLULAR	PF00450.21| Peptidase_S10	Serine carboxypeptidase pepF - Aspergillus niger	Serine-type carboxypeptidase F	SC	S10	S10.006	MER0000415	3.4.16.6	Carboxypeptidase Y (Saccharomyces cerevisiae)	Carboxypeptidase D	74-531	S211, D430, H507		Serine	Serine carboxypeptidase
A. niger CBS 513.88	An08g00430	208486	ANI_1_1592074	kex1	4982357	XM_001392124.2	XP_001392161.2	EXTRACELLULAR	PF00450.21| Peptidase_S10	Carboxypeptidase	Pheromone processing carboxypeptidase Kex1	SC	S10	unassigned		3.4.16.6	Carboxypeptidase Y (Saccharomyces cerevisiae)	Carboxypeptidase D	52-466	S186, D385, H447		Serine	Serine carboxypeptidase
A. niger CBS 513.88	An14g02150	41638	ANI_1_1212124		4987071	XM_001400804.2	XP_001400841.2	EXTRACELLULAR	PF00450.21| Peptidase_S10	Strong similarity to serine-type carboxypeptidase precursor cpdS - Aspergillus phoenicis	Serine-type carboxypeptidase F	SC	S10	S10.014		3.4.16.6	Carboxypeptidase Y (Saccharomyces cerevisiae)	Carboxypeptidase D	38-467	S175, D380, H443		Serine	Serine carboxypeptidase
A. niger CBS 513.88	An16g09010	214460	ANI_1_1214144	protH	4989291	XM_001398161.2	XP_001398198.2	EXTRACELLULAR	PF00450.21| Peptidase_S10	Strong similarity to carboxypeptidase I protein from patent WO9814599-A1 - Aspergillus oryzae [putative frameshift]	Carboxypeptidase S1	SC	S10	S10.016		3.4.16.6	Carboxypeptidase Y (Saccharomyces cerevisiae)	Carboxypeptidase D	53-516	S229, D435, H492		Serine	Serine carboxypeptidase
A. niger CBS 513.88	An17g00760	192619	ANI_1_422154		4989399	XM_001398268.2	XP_001398305.2	EXTRACELLULAR	PF00450.21| Peptidase_S10	Serine/threonine protein kinase (Snf1p), putative	Carboxypeptidase S1	SC	S10	S10.016		3.4.16.6	Carboxypeptidase Y (Saccharomyces cerevisiae)	Carboxypeptidase D	97-555	S263, D481, H539		Serine	Serine carboxypeptidase
A. niger CBS 513.88	An09g00950	54419	ANI_1_1016084		4983628	XM_001393378.2	XP_001393415.2	MITOCHONDRIAL	PF00144.23| Beta-lactamase; PF07930.11| DAP_B; PF07932.6| DAP_C	Strong similarity to D-stereospecific aminopeptidase dap - Ochrobactrum anthropi	Peptidase	SE	S12	S12.002		3.4.11.19	D-Ala-D-Ala carboxypeptidase B (Streptomyces lividans)	D-stereospecific aminopeptidase	1-340	S54, K57, Y159		Serine	D-stereospecific aminopeptidase
A. niger CBS 513.88	An16g06750	55102	ANI_1_1920144		4989067	XM_001397940.2	XP_001397977.1	CYTOPLASMIC	PF00144.23| Beta-lactamase; PF11954.7| DUF3471; PB000703	Similarity to D-stereospecific aminopeptidase - Ochrobactrum anthropi	Beta-lactamase family protein	SE	S12	S12.UPW	MER0093107	3.4.11.19	D-Ala-D-Ala carboxypeptidase B (Streptomyces lividans)	D-stereospecific aminopeptidase	23-361	S61, K64, Y161		Serine	D-stereospecific aminopeptidase
A. niger CBS 513.88	An02g11960	207328	ANI_1_3100024		4979733	XM_001400287.2	XP_001400324.1	MITOCHONDRIAL	PF00574.22| CLP_protease; PB000318	Strong similarity to endopeptidase Clp chain P clpP - Escherichia coli	ATP-dependent Clp protease proteolytic subunit	SK	S14	S14.A02	MER0093161	3.4.21.92	Peptidase Clp (type 1) (Escherichia coli)	Endopeptidase Clp	25-239	S140, H165, D218		Serine	Serine endoprotease
A. niger ATCC 1015	-	131499	ASPNIDRAFT_131499				EHA24968.1	MITOCHONDRIAL	PF02129.17| Peptidase_S15; PF08530.9| PepX_C	Vacuolar sorting protein 39 domain 1	Hydrolase CocE/NonD family protein	SC	S15	S15.UNW	MER1023160	3.4.14.11	Xaa-Pro dipeptidyl-peptidase (Lactococcus lactis)	Xaa-Pro dipeptidyl-peptidase	32-175	S153, D181, H253		Serine	Dipeptidyl aminopeptidase
A. niger CBS 513.88	An02g01000	36656	ANI_1_2212024		4978582	XM_001399200.1	XP_001399237.1	CYTOPLASMIC_NUCLEAR	PF02129.17| Peptidase_S15; PF08530.9| PepX_C	Has domain(s) with predicted aminopeptidase activity, dipeptidyl-peptidase activity, hydrolase activity and role in metabolic process, proteolysis	X-Pro dipeptidyl-peptidase (S15 family) protein	SC	S15	S15.UNW	MER0093158	3.4.14.11	Xaa-Pro dipeptidyl-peptidase (Lactococcus lactis)	Xaa-Pro dipeptidyl-peptidase	17-330	S153, D181, H279		Serine	Dipeptidyl aminopeptidase
A. niger CBS 513.88	An03g03810	191148	ANI_1_1312034		4980370	XM_001390225.1	XP_001390262.1		PF12695.1| Abhydrolase_5; PF12697.6| Abhydrolase_6; PF01738.17| DLH; PB002744	Peptidase_C19	X-Pro dipeptidyl-peptidase (S15 family) protein	SC	S15	S15.UNW		3.4.14	Xaa-Pro dipeptidyl-peptidase (Lactococcus lactis)	/		S113		Serine	Dipeptidyl aminopeptidase
A. niger CBS 513.88	An04g00980	-	ANI_1_1578184		4990500	XM_001401426.2	XP_001401463.2	CYTOPLASMIC	PF02129.17| Peptidase_S15; PF08530.9| PepX_C	Has domain(s) with predicted aminopeptidase activity, hydrolase activity and role in metabolic process, proteolysis	Hydrolase, CocE/NonD family	SC	S15	S15.UNW		3.4.14.11	Xaa-Pro dipeptidyl-peptidase (Lactococcus lactis)	Xaa-Pro dipeptidyl-peptidase	37-170	S121, D149, H249		Serine	Dipeptidyl aminopeptidase
A. niger CBS 513.88	An04g03100	190815	ANI_1_600184		4990715	XM_001401640.1	XP_001401677.1	CYTOPLASMIC	PF02129.17| Peptidase_S15; PF08530.9| PepX_C	Pheromone processing endoprotease Kex2	X-Pro dipeptidyl-peptidase C-terminal non-catalytic domain-containing protein	SC	S15	S15.UNW	MER0093122	3.4.14.11	Xaa-Pro dipeptidyl-peptidase (Lactococcus lactis)	Xaa-Pro dipeptidyl-peptidase	53-334	S181, D209, H283		Serine	Dipeptidyl aminopeptidase
A. niger CBS 513.88	An07g01430	48541	ANI_1_1516064		4981410	XM_001391193.2	XP_001391230.2	CYTOPLASMIC	PF02129.17| Peptidase_S15; PF08530.9| PepX_C	Has domain(s) with predicted aminopeptidase activity, dipeptidyl-peptidase activity, hydrolase activity and role in metabolic process, proteolysis	X-Pro dipeptidyl-peptidase (S15 family) protein	SC	S15	S15.UNW	MER1021122	3.4.14.11	Xaa-Pro dipeptidyl-peptidase (Lactococcus lactis)	Xaa-Pro dipeptidyl-peptidase	37-239	S150, D178, H280		Serine	Dipeptidyl aminopeptidase
A. niger CBS 513.88	An13g02260	44832	ANI_1_302114		4986674	XM_001396327.1	XP_001396364.1		PF02129.17| Peptidase_S15; PF08530.9| PepX_C	Has domain(s) with predicted aminopeptidase activity, dipeptidyl-peptidase activity, hydrolase activity and role in metabolic process, proteolysis	X-Pro dipeptidyl-peptidase C-terminal non-catalytic domain-containing protein	SC	S15	S15.UNW	MER0093092	3.4.14.11	Xaa-Pro dipeptidyl-peptidase (Lactococcus lactis)	Xaa-Pro dipeptidyl-peptidase	54-336	S182, D210, H285		Serine	Dipeptidyl aminopeptidase
A. niger CBS 513.88	An16g06560	40898	ANI_1_1892144		4989048	XM_001397921.1	XP_001397958.1	CYTOPLASMIC	PF02129.17| Peptidase_S15; PF08530.9| PepX_C	Has domain(s) with predicted aminopeptidase activity, dipeptidyl-peptidase activity, hydrolase activity and role in metabolic process, proteolysis	Predicted acyl esterase	SC	S15	S15.UNW	MER0093145	3.4.14.11	Xaa-Pro dipeptidyl-peptidase (Lactococcus lactis)	Xaa-Pro dipeptidyl-peptidase	22-336	S167, D195, H311		Serine	Dipeptidyl aminopeptidase
A. niger CBS 513.88	An16g07710	193702	ANI_1_1988144		4989162	XM_001398033.1	XP_001398070.1	CYTOPLASMIC	PF02129.17| Peptidase_S15; PF08530.9| PepX_C	Has domain(s) with predicted aminopeptidase activity, dipeptidyl-peptidase activity, hydrolase activity and role in metabolic process, proteolysis	X-Pro dipeptidyl-peptidase C-terminal non-catalytic domain-containing protein	SC	S15	S15.UNW	MER0093177	3.4.14.11	Xaa-Pro dipeptidyl-peptidase (Lactococcus lactis)	Xaa-Pro dipeptidyl-peptidase	64-347	S194, D223, H297		Serine	Dipeptidyl aminopeptidase
A. niger CBS 513.88	An02g03760	206674	ANI_1_516024	pim1	4978863	XM_001399475.2	XP_001399512.1	MITOCHONDRIAL	PF00004.28| AAA; PF07724.13| AAA_2; PF07728.13| AAA_5; PF08298.10| AAA_PrkA; PF02190.10| LON; PF05362.12| Lon_C; PF02190.15| LON_substr_bdg; PB013609	Strong similarity to precursor of endopeptidase La-like enzyme Pim1 - Saccharomyces cerevisiae	Lon protease	SJ	S16	S16.010	MER0093178	3.4.21.53	Lon-A peptidase (Escherichia coli)	Endopeptidase La	791-1097	S990, K1033		Serine	Serine endoprotease
A. niger CBS 513.88	An18g02980	56770	ANI_1_366164		4989860	XM_001398721.2	XP_001398758.2	MITOCHONDRIAL	PF00004.28| AAA; PF07726.10| AAA_3; PF07728.13| AAA_5; PF02190.10| LON; PF05362.12| Lon_C; PF02190.15| LON_substr_bdg; PF05496.11| RuvB_N; PB014761	Strong similarity to endopeptidase La 2 lonD - Myxococcus xanthus	Lon protease	SJ	S16	S16.UPW	MER0093156	3.4.21.53	Lon-A peptidase (Escherichia coli)	Endopeptidase La	669-910	S822, K865		Serine	Serine endoprotease
A. niger CBS 513.88	An02g06070	174930	ANI_1_2596024		4979096	XM_001399706.2	XP_001399743.2	NUCLEAR	PF02190.15| LON_substr_bdg; PF00097.24| zf-C3HC4; PF13923.5| zf-C3HC4_2; PF13920.5| zf-C3HC4_3; PF13639.5| zf-RING_2; PF13445.5| zf-RING_UBOX; PB013905	Microsomal signal peptidase 25 kDa subunit (SPC25)	ATP-dependent protease (CrgA)	SF	S24			3.4.21	Repressor LexA (Escherichia coli)	/		S305, K356		Serine	Serine endoprotease
A. niger CBS 513.88	An09g02730	188627	ANI_1_1236084		4983806	XM_001393550.1	XP_001393587.1	MITOCHONDRIAL	PF00717.22| Peptidase_S24	AAA family ATPase, CDC48 subfamily	Mitochondrial inner membrane protease subunit Imp2	SF	S26A	S26.012	MER0093075	3.4.21.89	Signal peptidase I (Escherichia coli)	Signal peptidase I	101-231	S105, K163		Serine	Serine endoprotease
A. niger CBS 513.88	An14g06320	49445	ANI_1_870124		4987490	XM_001401218.2	XP_001401255.2	MITOCHONDRIAL	PF00717.22| Peptidase_S24; PF10502.3| Peptidase_S26; PB004533	Ortholog(s) have endopeptidase activity, role in protein processing involved in protein targeting to mitochondrion and mitochondrial inner membrane peptidase complex localization	Signal peptidase	SF	S26A	S26.UPA	MER0093168	3.4.21	Signal peptidase I (Escherichia coli)	/	36-179	S48, K92		Serine	Serine endoprotease
A. niger CBS 513.88	An01g00560	36513	ANI_1_66014		4978133	XM_001388465.2	XP_001388502.2	PLASMAMEMBRANE	PF00717.22| Peptidase_S24	Has domain(s) with predicted serine-type peptidase activity and role in proteolysis	Signal peptidase complex catalytic subunit SEC11C	SF	S26B	S26.010	MER0091757	3.4.21.89	Signalase 21 kDa component (Saccharomyces cerevisiae)	Signal peptidase I	37-154	S49, H88		Serine	Serine endoprotease
A. niger CBS 513.88	An08g04490	52703	ANI_1_1910074	protA/epr	4982766	XM_001392530.2	XP_001392567.2	EXTRACELLULAR	PF05577.11| Peptidase_S28	Secreted lysosomal Pro-Xaa carboxypeptidase	Serine peptidase	SC	S28	S28.004		3.4.21.26	Lysosomal Pro-Xaa carboxypeptidase (Homo sapiens)	Acid prolyl endopeptidase	45-506	S179, D458, missing		Serine	Serine endoprotease
A. niger CBS 513.88	An12g05960	56689	ANI_1_738104		4985946	XM_001395623.2	XP_001395660.1	EXTRACELLULAR	PF05577.11| Peptidase_S28	Strong similarity to dipeptidyl peptidase II DPPII - Rattus norvegicus	Extracellular serine carboxypeptidase	SC	S28	S28.001	MER0093138	3.4.16.2	Lysosomal Pro-Xaa carboxypeptidase (Homo sapiens)	Lysosomal Pro-Xaa carboxypeptidase	58-554	S191, D469, H513		Serine	Serine carboxypeptidase
A. niger CBS 513.88	An14g01120	121842	ANI_1_1102124		4986966	XM_001400703.2	XP_001400740.2	EXTRACELLULAR	PF05577.11| Peptidase_S28; PB012445	Strong similarity to thymus specific serine peptidase TSSP - Homo sapiens	Serine peptidase, family S28	SC	S28			3.4.16.2	Lysosomal Pro-Xaa carboxypeptidase (Homo sapiens)	Lysosomal Pro-Xaa carboxypeptidase	70-554	S206, D479, H525		Serine	Serine carboxypeptidase
A. niger CBS 513.88	An03g02530	-	ANI_1_1168034		4980242	XM_001390112.2	XP_001390149.2		PF00561.19| Abhydrolase_1; PF08386.9| Abhydrolase_4	Putative tripeptidyl aminopeptidase	Putative Tripeptidyl aminopeptidase	SC	S33	S33.UPW		3.4.14.9	Prolyl aminopeptidase (Neisseria gonorrhoeae)	Tripeptidyl-peptidase I	10-490	S191, D454, H482		Serine	Tripeptidyl aminopeptidase
A. niger CBS 513.88	An09g02370	188116	ANI_1_1192084		4983769	XM_001393514.2	XP_001393551.2	EXTRACELLULAR	PF00561.19| Abhydrolase_1; PF08386.9| Abhydrolase_4; PF12697.6| Abhydrolase_6; PB017348	Similarity to proteinase SlpE - Streptomyces lividans	Alpha/beta hydrolase fold family protein	SC	S33	non-peptidase homologue	MER0626126	3.4.14.9	Prolyl aminopeptidase (Neisseria gonorrhoeae)	Tripeptidyl-peptidase I	40-369	S232, D437, H464		Serine	Tripeptidyl aminopeptidase
A. niger CBS 513.88	An09g03800	43306	ANI_1_1354084		4983915	XM_001393659.2	XP_001393696.2	CYTOPLASMIC	PF00561.19| Abhydrolase_1; PF12695.1| Abhydrolase_5; PF12697.6| Abhydrolase_6	Strong similarity to hydrolase protein YQJL from patent WO9927081-A2 - Bacillus subtilis	Alpha/beta-hydrolase	SC	S33	S33.UPW		3.4.14.9	Prolyl aminopeptidase (Neisseria gonorrhoeae)	Tripeptidyl-peptidase I	37-309	S115, D271, H294		Serine	Tripeptidyl aminopeptidase
A. niger CBS 513.88	An12g08560	53945	ANI_1_2160104		4986207	XM_001395870.2	XP_001395907.2		PF00561.19| Abhydrolase_1; PF08386.9| Abhydrolase_4; PF12697.6| Abhydrolase_6; PB017348	Strong similarity to proteinase SlpE - Streptomyces lividans	Proteinase	SC	S33	S33.UPW		3.4.14.9	Prolyl aminopeptidase (Neisseria gonorrhoeae)	Tripeptidyl-peptidase I	69-602	S317, D566, H594		Serine	Tripeptidyl aminopeptidase
A. niger CBS 513.88	An13g02620	44858	ANI_1_736114		4986711	XM_001396361.2	XP_001396398.2	EXTRACELLULAR	PF00561.19| Abhydrolase_1; PF08386.9| Abhydrolase_4; PF12697.6| Abhydrolase_6; PB017348	Strong similarity to proteinase P5-6 from patent WO9517512-A - Streptomyces lividans	Proteinase	SC	S33	unassigned	MER0626149	3.4.14.9	Prolyl aminopeptidase (Neisseria gonorrhoeae)	Tripeptidyl-peptidase I	27-550	S207, D442, H470		Serine	Tripeptidyl aminopeptidase
A. niger CBS 513.88	An13g02790	44868	ANI_1_750114		4986728	XM_001396377.2	XP_001396414.2	EXTRACELLULAR	PF00561.19| Abhydrolase_1; PF08386.9| Abhydrolase_4; PB018321	Strong similarity to tripeptidyl aminopeptidase Tap - Streptomyces lividans	Proteinase	SC	S33	S33.UPW		3.4.14.9	Prolyl aminopeptidase (Neisseria gonorrhoeae)	Tripeptidyl-peptidase I	32-571	S282, D535, H563		Serine	Tripeptidyl aminopeptidase
A. niger CBS 513.88	An11g04730	55991	ANI_1_644094	papA	4984703	XM_001394427.2	XP_001394464.2	MITOCHONDRIAL	PF00561.19| Abhydrolase_1; PF12146.7| Abhydrolase_4; PF12695.1| Abhydrolase_5; PF12697.6| Abhydrolase_6; PB010462	Prolyl aminopeptidase papA - Aspergillus niger	Proline iminopeptidase	SC	S33	S33.UPW		3.4.11.5	Prolyl aminopeptidase (Neisseria gonorrhoeae)	Prolyl aminopeptidase	37-450	S165, D399, H427		Serine	Prolyl aminopeptidase
A. niger CBS 513.88	An16g06070	40935					CAK46945.1		PF00561.19| Abhydrolase_1; PF12146.7| Abhydrolase_4; PF12697.6| Abhydrolase_6; PF02129.17| Peptidase_S15	Strong similarity to prolyl aminopeptidase PIP - Bacillus coagulans	Proline-specific peptidase family protein	SC	S33	S33.UPW	MER0093144	3.4.11.5	Prolyl aminopeptidase (Neisseria gonorrhoeae)	Prolyl aminopeptidase	8-304	S116, D257, H284		Serine	Prolyl aminopeptidase
A. niger CBS 513.88	An01g01750	55493	ANI_1_218014		4978472	XM_001388577.2	XP_001388614.1	EXTRACELLULAR	PF00082.21| Peptidase_S8; PF09286.10| Pro-kuma_activ; PB014280	Similarity to lysosomal protease CLN2 - Rattus norvegicus	Aorsin	SB	S53	S53.007	MER0093113	3.4.21	Sedolisin (Pseudomonas sp. 101)	Aorsin	206-646	E288, D292, D418, S563		Serine	Serine endoprotease
A. niger CBS 513.88	An03g01010	55133	ANI_1_1008034		4980089	XM_001389966.2	XP_001390003.1	EXTRACELLULAR	PF09286.10| Pro-kuma_activ; PB014280	Strong similarity to lysosomal pepstatin insensitive protease CLN2 - Homo sapiens	Aorsin	SB	S53	S53.007	MER0093201	3.4.21	Sedolisin (Pseudomonas sp. 101)	Aorsin	225-664	E305, D309, D435, S581		Serine	Serine endoprotease
A. niger CBS 513.88	An11g01110	47817	ANI_1_1628094		4984340	XM_001394081.1	XP_001394118.1	EXTRACELLULAR	PF00082.21| Peptidase_S8; PF09286.10| Pro-kuma_activ; PB014280	Strong similarity to lysosomal pepstatin insensitive protease CLN2 - Homo sapiens	Aorsin	SB	S53	S53.007	MER0093136	3.4.21	Sedolisin (Pseudomonas sp. 101)	Aorsin	219-636	E298, D302, D419, S556		Serine	Serine endoprotease
A. niger CBS 513.88	An06g00190	55665	ANI_1_10054		4981033	XM_001390810.2	XP_001390847.1	EXTRACELLULAR	PF09286.10| Pro-kuma_activ; PB000957	Strong similarity to lysosomal pepstatin insensitive protease CLN2 - Homo sapiens	Tripeptidyl-peptidase sed2	SB	S53	S53.010	MER0093126	3.4.21	Sedolisin (Pseudomonas sp. 101)	Grifolisin	192-595	E273, D277, D376, S495		Serine	Serine endoprotease
A. niger CBS 513.88	An08g04640	52700	ANI_1_676074	protB	4982781	XM_001392545.2	XP_001392582.1	EXTRACELLULAR	PF00082.21| Peptidase_S8; PF09286.10| Pro-kuma_activ; PB000957	Strong similarity to hypothetical lysosomal pepstatin insensitive protease CLN2 - Canis lupus	Tripeptidyl-peptidase sed2	SB	S53	S53.010	MER0093134	3.4.21	Sedolisin (Pseudomonas sp. 101)	Grifolisin	191-580	E269, D273, D369, S487		Serine	Serine endoprotease
A. niger CBS 513.88	An14g02470	211032	ANI_1_368124		4987103	XM_001400836.2	XP_001400873.1	EXTRACELLULAR	PF00082.21| Peptidase_S8; PF09286.10| Pro-kuma_activ; PB014280	Sedolisin family secreted protease	Tripeptidyl-peptidase sed2	SB	S53	S53.010, S08.UNA	MER0093096	3.4.21	Sedolisin (Pseudomonas sp. 101)	Grifolisin	208-605	E290, D294, D393, S506		Serine	Serine endoprotease
A. niger CBS 513.88	An16g02250	41280	ANI_1_1554144		4988618	XM_001397501.2	XP_001397538.2	EXTRACELLULAR	PF00082.21| Peptidase_S8; PF09286.10| Pro-kuma_activ	Strong similarity to lysosomal pepstatin insensitive protease CLN2 - Homo sapiens	Tripeptidyl-peptidase sed3	SB	S53	S53.010		3.4.21	Sedolisin (Pseudomonas sp. 101)	Grifolisin	201-587	E281, D285, D384, S496		Serine	Serine endoprotease
A. niger CBS 513.88	An08g00670	38635	ANI_1_82074		4982381	XM_001392148.2	XP_001392185.1	PLASMAMEMBRANE	PF01694.21| Rhomboid	Has domain(s) with predicted serine-type endopeptidase activity, role in proteolysis and integral component of membrane localization	Rhomboid family protein	ST	S54	S54.UPW		3.4.21.105	Rhomboid-1 (Diptera) (Drosophila melanogaster)	Rhomboid protease		S479, H545		Serine	Serine endoprotease
A. niger CBS 513.88	An08g10730	52561	ANI_1_1444074		4983387	XM_001393140.2	XP_001393177.2	PLASMAMEMBRANE	PF01694.21| Rhomboid	Has domain(s) with predicted serine-type endopeptidase activity and integral component of membrane localization	Rhomboid protein 2	ST	S54	unassigned	MER0626121	3.4.21.105	Rhomboid-1 (Diptera) (Drosophila melanogaster)	Rhomboid protease	65-191	S138, H191		Serine	Serine endoprotease
A. niger CBS 513.88	An15g06920	129525	ANI_1_952134		4988293	XM_001397183.2	XP_001397220.1	PLASMAMEMBRANE	PF01694.21| Rhomboid	DHHC zinc finger membrane protein	DHHC zinc finger membrane protein	ST	S54	S54.UPW		3.4.21	Rhomboid-1 (Diptera) (Drosophila melanogaster)	/	226-382	S313, H365		Serine	Serine endoprotease
A. niger CBS 513.88	An01g06080	131120	ANI_1_2596014		4977049	XM_001388995.2	XP_001389032.2	MITOCHONDRIAL	PF00004.28| AAA; PF07724.13| AAA_2; PF07728.13| AAA_5; PF10431.8| ClpB_D2-small; PF15341.5| SLX9; PB011373	Strong similarity to energy-dependent regulator of proteolysis ClpX - Mus musculus	ATP-dependent Clp protease											Serine
A. niger CBS 513.88	An02g01550	52126	ANI_1_198024		4978640	XM_001399258.2	XP_001399295.1	EXTRACELLULAR	PF07249.11| Cerato-platanin	Strong similarity to secreted serine protease 19 kDa CS antigen CS- Ag - Coccidioides immitis	Allergen Asp f 15					3.4.21						Serine	Serine endoprotease
A. niger CBS 513.88	An04g09960	130645	ANI_1_2284184		4991399	XM_001402315.2	XP_001402352.2		PF00930.20| DPPIV_N; PF07676.11| PD40; PB016005	Similarity to serine protease SP1 YUXL from patent WO9903984-A2 - Bacillus subtilis	Tat pathway signal sequence domain-containing protein	dipeptidyl peptidase IV/CD26				3.4.14						Serine	Dipeptidyl aminopeptidase
A. niger CBS 513.88	An07g00580	180130	ANI_1_1414064		4981329	XM_001391114.1	XP_001391151.1	EXTRACELLULAR	PF00930.20| DPPIV_N; PF07676.11| PD40	Similarity to serine protease SP1 from patent WO9903984-A2 - Bacillus subtilis	Tat pathway signal sequence domain-containing protein	dipeptidyl peptidase IV/CD26				3.4.14				S346		Serine	Dipeptidyl aminopeptidase
A. niger CBS 513.88	An04g03930	44033	ANI_1_720184	apsA	4990799	XM_001401722.2	XP_001401759.1	CYTOPLASMIC	PF11838.7| ERAP1_C; PF01433.19| Peptidase_M1	Lysine aminopeptidase apsA - Aspergillus niger	Aminopeptidase 2	MA	M1	M01.006	MER0015063	3.4.11.15	Aminopeptidase N (Homo sapiens)	Aminopeptidase Y	231-446	E320, Y405	H319, H323, E342	Metallo	Lysyl aminopeptidase
A. niger CBS 513.88	An05g00070	202191	ANI_1_10044		4980749	XM_001390544.2	XP_001390581.1	MITOCHONDRIAL	PF09127.10| Leuk-A4-hydro_C; PF01433.19| Peptidase_M1; PB015276	Strong similarity to leukotriene-A4 hydrolase - Mus musculus	Leukotriene A-4 hydrolase	MA	M1	M01.034		3.3.2.6	Aminopeptidase N (Homo sapiens)	Leukotriene A-4 hydrolase	259-498	E347, Y434	H346, H350, E369	Metallo	Arginyl aminopeptidase
A. niger CBS 513.88	An09g06800	130008	ANI_1_898084	protE/apsB	4984217	XM_001393958.2	XP_001393995.2	CYTOPLASMIC	PF01433.19| Peptidase_M1; PF11838.7| ERAP1_C; PB000971	Strong similarity to leucyl aminopeptidase Ape2 - Saccharomyces cerevisiae	Aminopeptidase	MA	M1	M01.UPW	MER0019751	3.4.11.6	Aminopeptidase N (Homo sapiens)	Aminopeptidase B	262-466	E324, Y409	H323, H327, E346	Metallo	Arginyl aminopeptidase
A. niger CBS 513.88	An07g00470	180255	ANI_1_1400064		4981318	XM_001391103.2	XP_001391140.2	CYTOPLASMIC	PF01432.19| Peptidase_M3	Strong similarity to cytoplasmic metalloproteinase mepB - Aspergillus fumigatus	Thimet oligopeptidase	MA	M3A	M03.001		3.4.24.15	Thimet oligopeptidase (Rattus norvegicus)	Thimet oligopeptidase	10-617	E455	H454, H458, E483	Metallo	Metalloendopeptidase
A. niger CBS 513.88	An07g01970	209872	ANI_1_240064		4981464	XM_001391246.2	XP_001391283.1	CYTOPLASMIC	PF01432.19| Peptidase_M3; PB006525	Strong similarity to cytoplasmic metalloproteinase mepB - Aspergillus fumigatus	Metallopeptidase MepB	MA	M3A	M03.009	MER0093153	3.4.24.15	Thimet oligopeptidase (Rattus norvegicus)	Oligopeptidase MepB	1-716	E481	H480, H484, E509	Metallo	Metalloendopeptidase
A. niger CBS 513.88	An15g02290	40484	ANI_1_1274134		4987830	XM_001396731.1	XP_001396768.1		PF01432.19| Peptidase_M3; PB006167	Strong similarity to cytoplasmic metalloproteinase mepB - Aspergillus fumigatus	Peptidase family M3	MA	M3A	M03.UPA	MER0093099	3.4.24.15	Thimet oligopeptidase (Rattus norvegicus)	Thimet oligopeptidase	3-693	E465	H464, H468, E493	Metallo	Metalloendopeptidase
A. niger CBS 513.88	An11g05710	39130	ANI_1_762094	2017-10-01	4984800	XM_001394520.2	XP_001394557.1	MITOCHONDRIAL	PF01432.19| Peptidase_M3	Ortholog(s) have metalloendopeptidase activity, role in cellular iron ion homeostasis, protein processing involved in protein targeting to mitochondrion and mitochondrion localization	Intermediate peptidase	MA	M3A	M03.006	MER0093084	3.4.24.59	Thimet oligopeptidase (Rattus norvegicus)	Mitochondrial intermediate peptidase	82-789	E563	H562, H566, E591	Metallo	Metalloendopeptidase
A. niger CBS 513.88	An12g05900	42298	ANI_1_1928104		4985940	XM_001395617.1	XP_001395654.1	MITOCHONDRIAL	PF01447.17| Peptidase_M4; PF02868.14| Peptidase_M4_C	Strong similarity to extracellular metalloproteinase precursor Prt1 - Erwinia carotovora	Thermolysin metallopeptidase, alpha-helical domain protein	MA	M4	M04.UPW	MER0091631	3.4.24.27	Thermolysin (Bacillus thermoproteolyticus)	Thermolysin	58-354	E168, H278	H167, H171, E191	Metallo	Metalloendopeptidase
A. niger CBS 513.88	An12g02780	43802					CAK41117.1	NUCLEAR	PF09458.9| H_lectin	Has domain(s) with predicted carbohydrate binding, metallopeptidase activity, zinc ion binding activity and role in cell adhesion, proteolysis	Metalloprotease protein [Purpureocillium lilacinum]	MA	M10A	M10.UNA	MER0467469	3.4.24.23	Matrix metallopeptidase-1 (Homo sapiens)	Matrilysin	85-173	Q159	H158, H162, H168	Metallo	Metalloendopeptidase
A. niger CBS 513.88	An15g00830	40366	ANI_1_1140134		4987683	XM_001396586.1	XP_001396623.1	EXTRACELLULAR		Has domain(s) with predicted metallopeptidase activity	LysM domain-containing protein/Flavastacin	MA	M12A	M12.066		3.4.24.76	Astacin (Astacus astacus)	Flavastacin	148-173	E164	H163, H167, H173	Metallo	Metalloendopeptidase
A. niger CBS 513.88	An04g05530	204783	ANI_1_914184		4990960	XM_001401880.2	XP_001401917.1	EXTRACELLULAR	PF00200.22| Disintegrin; PF13574.5| Reprolysin_2; PF13582.5| Reprolysin_3; PF13583.5| Reprolysin_4; PF13688.5| Reprolysin_5; PB018867	Similarity to disintegrin and metalloproteinase ADAM19 - Homo sapiens	Disintegrin and metalloproteinase domain-containing protein B	MA	M12B	M12.UPB	MER0626171	3.4.24.46	Adamalysin (Crotalus adamanteus)	Adamalysin	384-521	E426	H425, H429, H435	Metallo	Metalloendopeptidase
A. niger CBS 513.88	An15g03750	133925	ANI_1_1390134		4987976	XM_001396876.2	XP_001396913.2	EXTRACELLULAR	PF01421.18| Reprolysin; PF13574.5| Reprolysin_2; PF13582.5| Reprolysin_3; PF13583.5| Reprolysin_4; PF13688.5| Reprolysin_5; PB012962	Similarity to adhesion protease from patent WO0109293-A - Homo sapiens	Metallo-peptidase family M12 family protein	MA	M12B	M12.UPB		3.4.24.46	Adamalysin (Crotalus adamanteus)	Adamalysin	299-445	E333	H332, H336, H342	Metallo	Metalloendopeptidase
A. niger CBS 513.88	An12g04170	211616	ANI_1_520104		4985765	XM_001395454.2	XP_001395491.1	EXTRACELLULAR	PF00246.23| Peptidase_M14	Carboxypeptidases	Metallocarboxypeptidase	MC	M14A	M14.UNA	MER0091869	3.4.17	Carboxypeptidase A1 (Homo sapiens)	/	193-523	K487	H262, E265, H394	Metallo	Metallocarboxypeptidase
A. niger CBS 513.88	An07g06490	180100	ANI_1_1920064		4981916	XM_001391689.2	XP_001391726.2		PF00675.19| Peptidase_M16; PF05193.20| Peptidase_M16_C; PF16187.4| Peptidase_M16_M; PB008914	Strong similarity to insulin-degrading enzyme IDE - Rattus norvegicus	α-Pheromone processing metallopeptidase Ste23	ME	M16A	M16.008		3.4.24	Pitrilysin (Escherichia coli)	Ste23 peptidase	9-227	E74, E154	H71, H75, E161	Metallo	Metalloendopeptidase
A. niger CBS 513.88	An16g01860	41311	ANI_1_262144		4988579	XM_001397462.2	XP_001397499.2		PF00675.19| Peptidase_M16; PF05193.20| Peptidase_M16_C; PF16187.4| Peptidase_M16_M; PB017369	Strong similarity to protease involved in a-factor processing Ste23 - Saccharomyces cerevisiae	α-Pheromone processing metallopeptidase Ste23	ME	M16A	M16.UNA		3.4.24	Pitrilysin (Escherichia coli)	Ste23 peptidase	3-220	E68, E147	H65, H69, E154	Metallo	Metalloendopeptidase
A. niger CBS 513.88	An01g12210	205553	ANI_1_1644014		4977948	XM_001389591.2	XP_001389628.1	MITOCHONDRIAL	PF00675.19| Peptidase_M16; PF05193.20| Peptidase_M16_C; PB016644	Protein kinases, catalytic domain (serine / threonine)	Mitochondrial-processing peptidase subunit beta	ME	M16B	M16.003	MER0093120	3.4.24.64	Mitochondrial processing peptidase beta-subunit (Saccharomyces cerevisiae)	Mitochondrial processing peptidase beta-unit	44-281	E87, E157	H84, H88, E164	Metallo	Metalloendopeptidase
A. niger CBS 513.88	An08g04080	47573	ANI_1_592074		4982723	XM_001392487.2	XP_001392524.1	MITOCHONDRIAL	PF00675.19| Peptidase_M16; PF05193.20| Peptidase_M16_C; PB016644	Ortholog(s) have ADP binding, peptidase activity and mitochondrial processing peptidase complex localization	Mitochondrial-processing peptidase subunit alpha	ME	M16B	M16.985; M16.UNB	MER0093073	3.4.24	Mitochondrial processing peptidase beta-subunit (Saccharomyces cerevisiae)	Mitochondrial processing peptidase alpha unit 2	359-545	D87, Q157	H84, R88, E164	Metallo	Metalloendopeptidase
A. niger CBS 513.88	An09g06650	56872	ANI_1_872084		4984202	XM_001393943.2	XP_001393980.2	MITOCHONDRIAL	PF00675.19| Peptidase_M16; PF05193.20| Peptidase_M16_C	Ubiquinol-cytochrome C reductase complex core protein 2	Ubiquinol-cytochrome C reductase complex core protein 2	ME	M16B	M16.UNB	MER0093079	3.4.24	Mitochondrial processing peptidase beta-subunit (Saccharomyces cerevisiae)	/	40-269	E84, E153	D81, Q85, R162	Metallo	Metalloendopeptidase
A. niger CBS 513.88	An04g01980	54605	ANI_1_420184		4990603	XM_001401529.2	XP_001401566.1	NUCLEAR	PF00675.19| Peptidase_M16; PF05193.20| Peptidase_M16_C; PB018744	Peptidase dimerization domain	Zinc metalloprotease	ME	M16C	M16.A04	MER0093182	3.4.24	Eupitrilysin (Homo sapiens)	/	56-544	E67, E139	H64, H68, E156	Metallo	Metalloendopeptidase
A. niger CBS 513.88	An04g02320	190389	ANI_1_1646184		4990637	XM_001401563.2	XP_001401600.2	MITOCHONDRIAL	PF08367.10| M16C_assoc; PF00675.19| Peptidase_M16; PF05193.20| Peptidase_M16_C; PB011821	Strong similarity to metalloprotease 1 MP1 - Homo sapiens	Metalloprotease 1 MP1	ME	M16C	M16.013		3.4.24	Eupitrilysin (Homo sapiens)	Presequence protease (Prep)	105-616	E116, E189	H113, H117, E226	Metallo	Metalloendopeptidase
A. niger CBS 513.88	An02g11940	52421	ANI_1_1652024		4979731	XM_001400285.2	XP_001400322.1		PF02127.14| Peptidase_M18	Strong similarity to aminopeptidase METPRO02 from patent EP939131-A2 - Homo sapiens	Aspartyl aminopeptidase	MH	M18	M18.002	MER0093160	3.4.11.21	Aminopeptidase I (Saccharomyces cerevisiae)	Aspartyl aminopeptidase	8-497	D93, E310	H91, D273, E311, D362, H462	Metallo	Aspartyl aminopeptidase
A. niger CBS 513.88	An09g06250	50036	ANI_1_802084		4984159	XM_001393900.2	XP_001393937.1		PF02127.14| Peptidase_M18	Strong similarity to vacuolar aminopeptidase Ysci - Saccharomyces cerevisiae	Vacuolar aspartyl aminopeptidase Lap4	MH	M18	M18.002	MER0093078	3.4.11.21	Aminopeptidase I (Saccharomyces cerevisiae)	Aspartyl aminopeptidase	51-513	D135, E339	H133, D306, E340, D387, H481	Metallo	Aspartyl aminopeptidase
A. niger CBS 513.88	An01g11740	35620	ANI_1_3112014		4977458	XM_001389547.1	XP_001389584.1	CYTOPLASMIC	PF01244.20| Peptidase_M19	Strong similarity to hypothetical membrane dipeptidase - Schizosaccharomyces pombe	Dipeptidase	MJ	M19	M19.UPW	MER0093118	3.4.13.19	Membrane dipeptidase (Homo sapiens)	Membrane dipeptidase	61-448	H77, H270	D79, E193, H298	Metallo	Dipeptidase
A. niger CBS 513.88	An02g12680	126670	ANI_1_3168024		4979808	XM_001400362.2	XP_001400399.2	CYTOPLASMIC	PF07687.13| M20_dimer; PF01546.27| Peptidase_M20; PF04389.16| Peptidase_M28	DnaJ domain protein	Peptidase ArgE/DapE family protein	MH	M20A	M20.974		3.5.1.16; 2.3.2.5	Glutamate carboxypeptidase (Pseudomonas sp.)	/	26-383, 191-299	D94, E160	H92, D126, E161, missing, H372	Metallo
A. niger CBS 513.88	An02g13740	52459	ANI_1_1890024		4979914	XM_001400468.2	XP_001400505.1	EXTRACELLULAR	PF07687.13| M20_dimer; PF01546.27| Peptidase_M20	Strong similarity to Gly-X carboxypeptidase precursor Yscs - Saccharomyces cerevisiae	Vacuolar carboxypeptidase Cps1	MH	M20A	M20.002	MER0093051	3.4.17.4	Glutamate carboxypeptidase (Pseudomonas sp.)	Gly-Xaa carboxypeptidase	61-550	D150, E215	H148, D181, E216, D244, H528	Metallo	Metallocarboxypeptidase
A. niger CBS 513.88	An18g06210	49967	ANI_1_1454164		4990189	XM_001399037.2	XP_001399074.1	EXTRACELLULAR	PF07687.13| M20_dimer; PF01546.27| Peptidase_M20	Predicted acyl esterases	Peptidase	MH	M20A	M20.A16	MER0093109	3.4.17	Glutamate carboxypeptidase (Pseudomonas sp.)	/	50-406	D113, E174	H111, D142, E175, missing, H384	Metallo	Metallocarboxypeptidase
A. niger CBS 513.88	An01g11610	170877	ANI_1_1564014		4977600	XM_001389534.2	XP_001389571.2	CYTOPLASMIC	PF07687.13| M20_dimer; PF01546.27| Peptidase_M20; PB017848	Eukaryotic aspartyl protease; pfam00026	Amidohydrolase	MH	M20D	M20.UND	MER0092047	3.4.13.12	Carboxypeptidase Ss1 (Sulfolobus solfataricus)	Met-Xaa dipeptidase	34-364	D96, E142	C105, H107, E143, H167, H363	Metallo	Dipeptidase
A. niger CBS 513.88	An02g00990	36655	ANI_1_126024		4978581	XM_001399199.1	XP_001399236.1	CYTOPLASMIC	PF07687.13| M20_dimer; PF01546.27| Peptidase_M20; PB017848	Strong similarity to amidohydrolase from patent WO0100843-A - Corynebacterium glutamicum	Amidohydrolase	MH	M20D	M20.UPD	MER0092048	3.4.13.12	Carboxypeptidase Ss1 (Sulfolobus solfataricus)	Met-Xaa dipeptidase	12-426	D91, E158	C123, H125, E159, H186, H397	Metallo	Dipeptidase
A. niger CBS 513.88	An08g07280	134132	ANI_1_2104074		4983045	XM_001392806.2	XP_001392843.2	CYTOPLASMIC	PF07687.13| M20_dimer; PF01546.27| Peptidase_M20; PB004198	Ubiquitin fusion degradation protein UFD1	Amidohydrolase	MH	M20D	M20.UND		3.4.13.12	Carboxypeptidase Ss1 (Sulfolobus solfataricus)	Met-Xaa dipeptidase	14-282	D87, E133	C96, H98, E134, H158, H357	Metallo	Dipeptidase
A. niger CBS 513.88	An11g07760	178113	ANI_1_1002094		4984995	XM_001394708.2	XP_001394745.2	CYTOPLASMIC	PF07687.13| M20_dimer; PF01546.27| Peptidase_M20; PB017848	Peptidase dimerization domain; cl09126	Amidohydrolase	MH	M20D	M20.UPD		3.4.13.12	Carboxypeptidase Ss1 (Sulfolobus solfataricus)	Met-Xaa dipeptidase	15-421	D89, E156	C121, H123, E157, H184, H395	Metallo	Dipeptidase
A. niger CBS 513.88	An11g08890	178302	ANI_1_2396094		4985106	XM_001394812.2	XP_001394849.2	CYTOPLASMIC	PF07687.13| M20_dimer; PF01546.27| Peptidase_M20; PB017848	Pheromone processing endoprotease Kex2	Amidohydrolase	MH	M20D	M20.UPD	MER0474456	3.4.13.12	Carboxypeptidase Ss1 (Sulfolobus solfataricus)	Met-Xaa dipeptidase	29-345	D87, E133	C96, H98, E134, H158, H354	Metallo	Dipeptidase
A. niger CBS 513.88	An12g02360	43768	ANI_1_1508104		4985587	XM_001395281.1	XP_001395318.1	CYTOPLASMIC	PF07687.13| M20_dimer; PB015105	ATP-dependent protease La 2	Amidohydrolase amhX	MH	M20D	M20.UPD	MER0092053	3.4.13.12	Carboxypeptidase Ss1 (Sulfolobus solfataricus)	Met-Xaa dipeptidase	25-347	D96, E142	C105, H107, E143, H167, H361	Metallo	Dipeptidase
A. niger CBS 513.88	An15g01800	134125	ANI_1_1212134		4987781	XM_001396682.2	XP_001396719.2	CYTOPLASMIC	PF07687.13| M20_dimer; PF01546.27| Peptidase_M20; PB001482	Microsomal signal peptidase 25 kDa subunit (SPC25)	Amidohydrolase	MH	M20D	M20.UND		3.4.13.12	Carboxypeptidase Ss1 (Sulfolobus solfataricus)	Met-Xaa dipeptidase	32-403	D96, E144	C105, H107, E145, H169, H369	Metallo	Dipeptidase
A. niger CBS 513.88	An04g10270	-	ANI_1_2316184		4991428	XM_001402344.2	XP_001402381.2	MITOCHONDRIAL	PF01546.27| Peptidase_M20; PF07687.13| M20_dimer	Has domain(s) with predicted hydrolase activity, metallopeptidase activity and role in metabolic process, proteolysis	cytosolic non-specific dipeptidase	MH	M20F	M20.017		3.4.13.18	Carnosine dipeptidase II (Mus musculus)	Cytosol nonspecific dipeptidase	11-361	D2, E59	D25, E60, D87, H336	Metallo	Dipeptidase
A. niger CBS 513.88	An11g03000	178656	ANI_1_1778094		4984531	XM_001394265.2	XP_001394302.2	CYTOPLASMIC	PF07687.13| M20_dimer; PF01546.27| Peptidase_M20; PF00400.31| WD40; PB013457	Ortholog(s) have gamma-glutamyltransferase activity, omega peptidase activity, role in glutathione catabolic process and cytoplasm, nucleus localization	WD repeat protein, Zinc protease-like	MH	M20F	M20.UNF		3.4.13	Carnosine dipeptidase II (Mus musculus)	/	462-872	D523, E588	H521, D555, E589, N616, H978	Metallo	Dipeptidase
A. niger CBS 513.88	An11g11180	209195	ANI_1_1468094		4985335	XM_001395038.2	XP_001395075.1	CYTOPLASMIC	PF07687.13| M20_dimer; PF01546.27| Peptidase_M20	Putative glutamate carboxypeptidase-like protein; repressed by growth on starch and lactate	Cys-Gly metallodipeptidase dug1	MH	M20F	M20.017	MER0093085	3.4.13.18	Carnosine dipeptidase II (Mus musculus)	Cytosol nonspecific dipeptidase	1-474	D100, E166	H98, D132, E167, D195, H445	Metallo	Dipeptidase
A. niger CBS 513.88	An07g03020	40078	ANI_1_1630064		4981569	XM_001391348.2	XP_001391385.2	MITOCHONDRIAL	PF00814.24| Peptidase_M22	Strong similarity to O-sialoglycoprotein endopeptidase A1 - Pasteurella haemolytica	Glycoprotease family protein	MK	M22			3.4.24.57; 2.3.1.234	O-sialoglycoprotein endopeptidase	Kinase-associated endopeptidase 1	142-161	H157, H161	H207, D413	Metallo	Metalloendopeptidase
A. niger CBS 513.88	An15g00900	53400	ANI_1_158134		4987690	XM_001396593.2	XP_001396630.1		PF00814.24| Peptidase_M22	Strong similarity to O-sialoglycoprotein endopeptidase - Pasteurella haemolytica	Glycoprotein endopeptidase KAE1	MK	M22			3.4.24.57; 2.3.1.234	O-sialoglycoprotein endopeptidase	Kinase-associated endopeptidase 1	99-118	H114, H118	N140, D320	Metallo	Metalloendopeptidase
A. niger CBS 513.88	An01g11340	46394	ANI_1_1526014		4977276	XM_001389509.2	XP_001389546.1		PF00557.23| Peptidase_M24; PF15801.4| zf-C6H2	Has domain(s) with predicted aminopeptidase activity, metalloexopeptidase activity and role in cellular process, proteolysis	Methionine aminopeptidase 1	MG	M24A	M24.001		3.4.11.18	Methionyl aminopeptidase 1 (Escherichia coli)	Methionyl aminopeptidase	124-364	H190	D207, D218, H284, E317, E348	Metallo	Methionyl aminopeptidase
A. niger CBS 513.88	An01g11360	205594	ANI_1_1530014		4977825	XM_001389511.2	XP_001389548.2	NUCLEAR	PF00557.23| Peptidase_M24; PB012245	Has domain(s) with predicted aminopeptidase activity, metalloexopeptidase activity and role in cellular process, proteolysis	Methionine aminopeptidase 2	MG	M24A	M24.002		3.4.11.18	Methionyl aminopeptidase 1 (Escherichia coli)	Methionyl aminopeptidase	135-459	H211	D232, D243, H312, E345, E440	Metallo	Methionyl aminopeptidase
A. niger CBS 513.88	An04g01330	54630	ANI_1_296184		4990535	XM_001401461.2	XP_001401498.2	CYTOPLASMIC	PF00557.23| Peptidase_M24; PB005403	Similarity to proline dipeptidase from patent JP11318454-A - Microbacterium esteraromaticum	Methionine aminopeptidase 2	MG	M24A	M24.002	MER0093056	3.4.11.18	Methionyl aminopeptidase 1 (Escherichia coli)	Methionyl aminopeptidase	120-446	H199	D219, D230, H299, E332, E427	Metallo	Methionyl aminopeptidase
A. niger CBS 513.88	An07g09120	56136	ANI_1_2110064		4982180	XM_001391949.2	XP_001391986.1	CYTOPLASMIC	PF00557.23| Peptidase_M24; PF01753.17| zf-MYND; PF15801.4| zf-C6H2; PB006160	Ubiquitin carboxyl-terminal hydrolase 6	Methionine aminopeptidase 1	MG	M24A	M24.001		3.4.11.18	Methionyl aminopeptidase 1 (Escherichia coli)	Methionyl aminopeptidase	110-363	H185	D202, D213, H279, E312, E343	Metallo	Methionyl aminopeptidase
A. niger CBS 513.88	An01g13040	205471	ANI_1_1764014		4977372	XM_001389669.2	XP_001389706.2	CYTOPLASMIC	PF05195.15| AMP_N; PF00557.23| Peptidase_M24	Strong similarity to prolidase PEPD from patent JP02104286-A - Homo sapiens	Peptidase D	MG	M24B	M24.A09		3.4.13.9	Aminopeptidase P (Escherichia coli)	Xaa-Pro dipeptidase	184-478	H254, H363, H374	D271, D282, H367, E415, E454	Metallo	Dipeptidase
A. niger CBS 513.88	An01g14920	132947	ANI_1_3404014		4978063	XM_001389843.1	XP_001389880.1	CYTOPLASMIC	PF01321.17| Creatinase_N; PF00557.23| Peptidase_M24	Similarity to aminopeptidase P pepP - Lactococcus lactis	Xaa-pro dipeptidase	MG	M24B	M24.A11	MER0093049	3.4.13.9	Aminopeptidase P (Escherichia coli)	Xaa-Pro dipeptidase	245-488	H314, H415, H426	D332, D343, H419, E449, E463	Metallo	Dipeptidase
A. niger CBS 513.88	An05g00050	211731	ANI_1_6044		4980742	XM_001390542.2	XP_001390579.1	MITOCHONDRIAL	PF05195.15| AMP_N; PF00557.23| Peptidase_M24	Strong similarity to prolidase - Suberites domuncula	Peptidase D	MG	M24B	M24.A09	MER0093125	3.4.13.9	Aminopeptidase P (Escherichia coli)	Xaa-Pro dipeptidase	170-462	H241, H354, H365	D264, D275, H358, E398, E438	Metallo	Dipeptidase
A. niger CBS 513.88	An09g00700	43537	ANI_1_992084		4983607	XM_001393357.2	XP_001393394.2	CYTOPLASMIC	PF00557.23| Peptidase_M24	Similarity to X-Pro dipeptidase pepQ - Lactobacillus lactis	Peptidase M24	MG	M24B			3.4.13.9	Aminopeptidase P (Escherichia coli)	Xaa-Pro dipeptidase	11-198	H167	D92, D103, E209	Metallo	Dipeptidase
A. niger CBS 513.88	An11g06960	53008	ANI_1_928094	pepP	4984919	XM_001394636.1	XP_001394673.1	MITOCHONDRIAL	PF05195.15| AMP_N; PF00557.23| Peptidase_M24	Strong similarity to aminopeptidase II pepP - Escherichia coli	Metallopeptidase family M24	MG	M24B	M24.026	MER0093165	3.4.13.9	Aminopeptidase P (Escherichia coli)	Xaa-Pro dipeptidase	244-490	H313, H415, H426	D330, D341, H419, E446, E469	Metallo	Dipeptidase
A. niger CBS 513.88	An03g04230	213466	ANI_1_500034	ampP	4980412	XM_001390267.2	XP_001390304.2	MITOCHONDRIAL	PF00557.23| Peptidase_M24; PF16188.4| Peptidase_M24_C; PF01321.17| Creatinase_N; PF16189.4| Creatinase_N_2	Probable Xaa-Pro aminopeptidase P	Probable Xaa-Pro aminopeptidase P	MG	M24B	M24.UPB	MER0160690	3.4.11.9	Aminopeptidase P (Escherichia coli)	Xaa-Pro aminopeptidase	349-609	H429, H519, H532	D449, D460, H523, E558, E572	Metallo	Xaa-Pro aminopeptidase
A. niger CBS 513.88	An03g01660	214665	ANI_1_196034	ape3	4980154	XM_001390031.2	XP_001390068.2	EXTRACELLULAR	PF02225.21| PA; PF04389.16| Peptidase_M28	Strong similarity to vacuolar aminopeptidase Y Ape3 - Saccharomyces cerevisiae	Aminopeptidase Y	MH	M28A	M28.001		3.4.11.15	Aminopeptidase S (Streptomyces griseus)	Aminopeptidase Y	240-485	D283, E325	H281, D293, E326, D354, H448	Metallo	Lysyl aminopeptidase
A. niger CBS 513.88	An02g06300	37006	ANI_1_858024		4979120	XM_001399730.2	XP_001399767.1	CYTOPLASMIC	PF02225.21| PA; PF04389.16| Peptidase_M28; PF04253.14| TFR_dimer; PB002129	Similarity to naaladase II - Homo sapiens	Glutamate carboxypeptidase Tre2	MH	M28B	M28.UPB	MER0093179	3.4.17.21	Glutamate carboxypeptidase II (Homo sapiens)	Glutamate carboxypeptidase II	437-700	D523, E568	H521, D531, E569, D597, H677	Metallo	Metallocarboxypeptidase
A. niger CBS 513.88	An18g03980	56788	ANI_1_512164		4989962	XM_001398819.2	XP_001398856.2		PF02225.21| PA; PF04389.16| Peptidase_M28; PF04253.14| TFR_dimer; PB003380	Strong similarity to glutamate carboxypeptidase II - Rattus norvegicus	Glutamate carboxypeptidase	MH	M28B	M28.007		3.4.17.21	Glutamate carboxypeptidase II (Homo sapiens)	Glutamate carboxypeptidase II	334-603	D424, E470	H422, D433, E471, D499, H583	Metallo	Metallocarboxypeptidase
A. niger CBS 513.88	An14g00620	56523	ANI_1_1056124	lap1	4986916	XM_001400654.2	XP_001400691.1	EXTRACELLULAR	PF01546.27| Peptidase_M20; PF04389.16| Peptidase_M28; PB002911	Strong similarity to aminopeptidase from patent WO9628542-A1 - Aspergillus oryzae	Leucine aminopeptidase 1	MH	M28E	M28.022	MER0093095	3.4.11.1	Aminopeptidase Ap1 (Vibrio proteolyticus)	Leucyl aminopeptidase	135-391	D193, E248	H191, D210, E249, D276, H358	Metallo	Leucyl aminopeptidase
A. niger CBS 513.88	An17g00390	213950	ANI_1_46154		4989343	XM_001398231.2	XP_001398268.1	EXTRACELLULAR	PF01546.27| Peptidase_M20; PF04389.16| Peptidase_M28	Strong similarity to aminopeptidase from patent WO9628542-A1 - Aspergillus oryzae	Peptidase M28 family protein	MH	M28E	M28.006	MER0093170	3.4.11.1	Aminopeptidase Ap1 (Vibrio proteolyticus)	Leucyl aminopeptidase	195-430	D232, E283	H230, D248, E284, D311, H397	Metallo	Leucyl aminopeptidase
A. niger CBS 513.88	An04g02880	44128	ANI_1_1694184		4990693	XM_001401618.1	XP_001401655.1	EXTRACELLULAR	PF04389.16| Peptidase_M28	Has domain(s) with predicted peptidase activity and role in proteolysis	Glutaminyl cyclase	MH	M28F	unassigned	MER0626170	3.4	YwaD peptidase (Bacillus subtilis)	/	55-371	D135, E197	H133, D148, E198, D244, H340	Metallo
A. niger CBS 513.88	An18g03780	187339	ANI_1_484164		4989942	XM_001398800.2	XP_001398837.1	PLASMAMEMBRANE	PF12799.1| LRR_4; PF04389.16| Peptidase_M28; PB017141	Predicted Zn-dependent peptidases, insulinase-like	Peptidase M28 family protein	MH	M28F	M28.A05	MER0093171	3.4	YwaD peptidase (Bacillus subtilis)	/	171-354	D178, E222	H176, D188, E223, E248, H321	Metallo
A. niger CBS 513.88	An01g02070	46803	ANI_1_2332014	mep	4977749	XM_001388608.1	XP_001388645.1	EXTRACELLULAR	PF07504.12| FTP; PF02128.14| Peptidase_M36; PB012244	Strong similarity to metalloprotease mep - Aspergillus fumigatus	Extracellular elastinolytic metalloproteinase	MA	M36	M36.001	MER0093114	3.4.24	Fungalysin (Aspergillus fumigatus)	Fungalysin	242-630	E426, S446, D459, H516	H425, H429, E455	Metallo	Metalloendopeptidase
A. niger CBS 513.88	An02g00090	52105	ANI_1_2100024		4979647	XM_001399110.2	XP_001399147.1	CYTOPLASMIC	PF01979.19| Amidohydro_1	Strong similarity to prolidase - Aureobacterium esteraromaticum	Amidohydrolase	MJ	M38	M38.UNW	MER0626092	3.4.19	Isoaspartyl dipeptidase (metallo-type) (Escherichia coli)	/	43-430	D343	H92, H94, K205, H246, H266	Metallo	Omega peptidase
A. niger CBS 513.88	An11g05920	48002	ANI_1_2094094		4984820	XM_001394540.2	XP_001394577.2	CYTOPLASMIC	PF01979.19| Amidohydro_1; PF07969.10| Amidohydro_3	Strong similarity to prolidase - Aureobacterium esteraromaticum	Amidohydrolase	MJ	M38	M38.UNW		3.4.19	Isoaspartyl dipeptidase (metallo-type) (Escherichia coli)	/	38-81	D337	H77, H79, K204, H245, H265	Metallo	Omega peptidase
A. niger CBS 513.88	An14g02080	41631	ANI_1_1206124		4987064	XM_001400797.2	XP_001400834.2	MITOCHONDRIAL	PF01979.19| Amidohydro_1; PF07969.10| Amidohydro_3; PB019001	Strong similarity to prolidase - Aureobacterium esteraromaticum	Amidohydrolase	MJ	M38	non-peptidase homologue		3.4.19	Isoaspartyl dipeptidase (metallo-type) (Escherichia coli)	/	103-364	D364	H111, H113, K232, H273, H293	Metallo	Omega peptidase
A. niger CBS 513.88	An14g03560	41756	ANI_1_1356124		4987212	XM_001400944.1	XP_001400981.1	MITOCHONDRIAL	PF01979.19| Amidohydro_1; PF07969.5| Amidohydro_3	Strong similarity to prolidase - Aureobacterium esteraromaticum	Amidohydrolase	MJ	M38	M38.UNW	MER0224768	3.4.19	Isoaspartyl dipeptidase (metallo-type) (Escherichia coli)	/	63-325	D325	H70, H72, K194, H235, H255	Metallo	Omega peptidase
A. niger CBS 513.88	An15g04370	40617	ANI_1_1464134		4988038	XM_001396935.2	XP_001396972.2		PF01979.19| Amidohydro_1; PF07969.5| Amidohydro_3	Similarity to proline dipeptidase from patent JP11318454-A - Microbacterium esteraromaticum	Amidohydrolase	MJ	M38	non-peptidase homologue	MER0626158	3.4.19	Isoaspartyl dipeptidase (metallo-type) (Escherichia coli)	/	40-410	D334	H70, H72, K198, H258, H278	Metallo	Omega peptidase
A. niger CBS 513.88	An04g04970	214410	ANI_1_1878184		4990904	XM_001401824.2	XP_001401861.1	MITOCHONDRIAL	PF00004.28| AAA; PF07728.13| AAA_5; PF01434.17| Peptidase_M41; PB018691	Peptidase dimerization domain; cl09126	Protein YME1	MA	M41	M41.004	MER0093057	3.4.24	FtsH peptidase (Escherichia coli)	i-AAA peptidase	545-791	E598	H597, H601, D675	Metallo	Metalloendopeptidase
A. niger CBS 513.88	An07g07000	53231	ANI_1_862064		4981968	XM_001391737.2	XP_001391774.1	MITOCHONDRIAL	PF00004.28| AAA; PF07728.13| AAA_5; PF06480.14| FtsH_ext; PF01434.17| Peptidase_M41; PB018691	Strong similarity to mitochondrial m-AAA protease subunit Yta12 - Saccharomyces cerevisiae	Respiratory chain complexes assembly protein rca1	MA	M41	M41.003	MER0093069	3.4.24	FtsH peptidase (Escherichia coli)	m-AAA peptidase	629-898	E682	H681, H685, D759	Metallo	Metalloendopeptidase
A. niger CBS 513.88	An07g10410	48208	ANI_1_2200064		4982311	XM_001392080.2	XP_001392117.2	EXTRACELLULAR	PF05572.12| Peptidase_M43	Strong similarity to metalloprotease Mep1 - Metarhizium anisopliae	Metalloprotease MEP1	MA	M43B	M43.008		3.4.24.79	Pappalysin-1 (Homo sapiens)	Pappalysin-1	133-299	E223	H222, H226, H232	Metallo	Metalloendopeptidase
A. niger CBS 513.88	An04g01950	50547	ANI_1_414184		4990600	XM_001401526.2	XP_001401563.1	PLASMAMEMBRANE	PF01435.17| Peptidase_M48; PF16491.4| Peptidase_M48_N; PB009941	Putative zinc metalloprotease similar to S. cerevisiae STE24; expression enhanced by maltose	CAAX prenyl protease 1	MA	M48A	M48.001	MER0093181	3.4.24.84	Ste24 peptidase (Saccharomyces cerevisiae)	Ste24 endopeptidase	163-438	E298	H297, H301, E376	Metallo	Metalloendopeptidase
A. niger CBS 513.88	An04g07380	51112	ANI_1_2044184		4991142	XM_001402062.2	XP_001402099.2	MITOCHONDRIAL	PF01435.17| Peptidase_M48	DnaJ domain protein	Peptidase	MA	M48C	M48.UPC		3.4.24	Oma1 peptidase (Saccharomyces cerevisiae)	/	194-382	E283	H282, H286, E337	Metallo	Metalloendopeptidase
A. niger CBS 513.88	An01g02980	36281					CAK43664.1		PF03571.14| Peptidase_M49	Has domain(s) with predicted dipeptidyl-peptidase activity, role in proteolysis and cytoplasm localization	Dipeptidyl peptidase III	MA	M49	M49.973	MER0368811	3.4.14	Dipeptidyl-peptidase III (Rattus norvegicus)	/	73-168	missing	missing	Metallo	Dipeptidyl aminopeptidase
A. niger CBS 513.88	An04g00410	203804	ANI_1_170184		4990441	XM_001401367.2	XP_001401404.1	CYTOPLASMIC	PF03571.14| Peptidase_M49	Strong similarity to dipeptidyl peptidase III - Rattus norvegicus	Dipeptidyl peptidase III	MA	M49	M49.004	MER0093055	3.4.14.4	Dipeptidyl-peptidase III (Rattus norvegicus)	Dipeptidyl-peptidase III	423-665	E451	H450, H455, E509	Metallo	Dipeptidyl aminopeptidase
A. niger CBS 513.88	An14g01410	41575	ANI_1_1140124		4986996	XM_001400731.1	XP_001400768.1	CYTOPLASMIC	PF12388.7| Peptidase_M57	Has domain(s) with predicted metallopeptidase activity, zinc ion binding activity and role in proteolysis	Peptidase M10 metallopeptidase	MA	M57			3.4.24	prtB g.p. (Myxococcus xanthus)	/	130-255	E200	H199, H203, H209	Metallo	Metalloendopeptidase
A. niger CBS 513.88	An07g07860	181700	ANI_1_982064		4982055	XM_001391824.2	XP_001391861.1	CYTOPLASMIC	PF01398.15| Mov34; PF13012.5| MitMem_reg; PF01398.20| JAB; PF14464.5| Prok-JAB; PB013634	Strong similarity to 26S proteasomal subunit ad1p - Schizosaccharomyces pombe	26S proteasome regulatory subunit RPN11	MP	M67A	M67.001	MER0093070	3.4.19.12	RPN11 peptidase (Saccharomyces cerevisiae)	RPN11 peptidase	1-173	E54	H115, H117, S125, D128	Metallo	Omega peptidase
A. niger CBS 513.88	An07g10110	209239	ANI_1_2184064		4982280	XM_001392049.2	XP_001392086.1	CYTOPLASMIC	PF01398.15| Mov34; PF13012.5| MitMem_reg; PF01398.20| JAB; PB019274	Strong similarity to 26S proteasome regulatory chain 12 rpn12 - Homo sapiens	26S proteasome regulatory subunit RPN8	MP	M67A	M67.973	MER0093129	3.4.19	RPN11 peptidase (Saccharomyces cerevisiae)	26S proteasome regulatory subunit RPN8	16-131	R40	H102, G104, R108, D111	Metallo	Omega peptidase
A. niger CBS 513.88	An02g12490	225616	ANI_1_3150024		4979786	XM_001400340.1	XP_001400377.1		PF01398.20| JAB; PF08969.10| USP8_dimer	Has domain(s) with predicted hydrolase activity, hydrolase activity, acting on carbon-nitrogen (but not peptide) bonds, in linear amidines, metallopeptidase activity and role in metabolic process, proteolysis	Endosome-associated ubiquitin isopeptidase (AmsH)	MP	M67C	M67.A14		3.4.19	STAMBP isopeptidase (Homo sapiens)	Endosome-associated ubiquitin isopeptidase (AMSH)	349-498	E375	H430, H432, S440, D443	Metallo	Omega peptidase
A. niger CBS 513.88	An05g00110	186696	ANI_1_18044	atp23	4980756	XM_001390548.2	XP_001390585.1	NUCLEAR	PF09768.8| Peptidase_M76	Peptidase family T4	Inner membrane protease atp23	MA	M76	M76.001;M76.002	MER0313243	3.4.24	ATP23 peptidase (Homo sapiens)	ATP23 peptidase	29-237	E137	H136, H140	Metallo	Metalloendopeptidase
A. niger CBS 513.88	An14g03420	211108	ANI_1_500124		4987198	XM_001400930.2	XP_001400967.1	PLASMAMEMBRANE	PF02517.15| Abi	Strong similarity to CAAX prenyl protein protease RCE1 - Homo sapiens	CaaX prenyl proteinase Rce1	M-	M79	M79.002	MER0093142	3.4.99	CE1 peptidase (Saccharomyces cerevisiae)	CAAX prenyl proteinase Rce1		E164, H198	E165, H252, N256	Metallo	Unkown
A. niger CBS 513.88	An01g05470	46645	ANI_1_696014		4977586	XM_001388934.1	XP_001388971.1	NUCLEAR	PF08325.9| WLM	Zinc metallopeptidase	Zinc metallopeptidase	MA	M80	M80.A01	MER0215838	3.4.24.-	Wss1 peptidase (Saccharomyces cerevisiae)	/	15-227	E95	H94, H98, H104	Metallo	Metalloendopeptidase
A. niger CBS 513.88	An08g05390	176775	ANI_1_1998074		4982855	XM_001392619.2	XP_001392656.2	NUCLEAR	PF01863.11| DUF45; PF08325.9| WLM; PB006932	Strong similarity to hypothetical zinc-metalloprotease SPCC1442.07c - Schizosaccharomyces pombe	Zinc metallopeptidase	MA	M80	M80.A04	MER0215839	3.4.24.-	Wss1 peptidase (Saccharomyces cerevisiae)	/	159-257	E242	H241, H245, H251	Metallo	Metalloendopeptidase
A. niger CBS 513.88	An07g03400	40046					CAL00274.1	NUCLEAR		Cytoplasmic metalloproteinase	Peptidase M3A/M3B, thimet/oligopeptidase F					3.4.24				D72, E181	H70, D134, E182, E196, H202	Metallo	Metalloendopeptidase
A. niger CBS 513.88	An02g01500	206469	ANI_1_188024		4978635	XM_001399253.2	XP_001399290.1	NUCLEAR	PB008957	Peptidase_S10 (Serine carboxypeptidase)	Peptidase family M20/M25/M40 protein											Metallo
A. niger CBS 513.88	An02g06910	37057	ANI_1_952024		4979180	XM_001399788.2	XP_001399825.1	MITOCHONDRIAL	PF12044.7| Metallopep	Putative peptidase family	Zinc metalloproteinase							Ascomycolysins		E457	H456, H460, H466	Metallo
A. niger CBS 513.88	An04g00380	-					CAK38493.1	NUCLEAR		Metallopeptidase	Only partial weak similaritiy to some metallopeptidases (proteinases) of H. influenca											Metallo
A. niger CBS 513.88	An06g00780	176238					CAK44985.1	EXTRACELLULAR	PF14033.5| DUF4246	Weak similarity to aminopeptidase N - Felis catus	Weak similarity to aminopeptidase N - Felis catus									D535, E631	H533, D558, E632, D649, H781	Metallo
A. niger CBS 513.88	An06g01580	177882	ANI_1_514054		4981157	XM_001390942.1	XP_001390979.1	NUCLEAR	PF10263.8| SprT-like; PF17283.1| Zn_ribbon_SprT	SprT family metallopeptidase	SprT family metallopeptidase					3.4.24				E585	H584, H588	Metallo	Metalloendopeptidase
A. niger CBS 513.88	An18g05100	42934	ANI_1_1392164		4990076	XM_001398927.1	XP_001398964.1		PF01979.19| Amidohydro_1	Zinc metallopeptidase	Zinc metallopeptidase			Cytosine deaminase					38-385	N337	H65, H67, H227, H265	Metallo

## Sheet: Only extracellular ones
Strains	Putative protease	A. niger ATCC 1015	Locus tag	Gene ID	Transcript_id	Protein_id	SubCellular Localization	Pfam domain(s)	Description in the literature	NCBI annotation (coverage, identity)	Clan	Family	MEROPS ID	MERNUM	EC Number	Peptidase unit	Active site residues	Metal ligands	Protease family	Protease family 2
A. niger ATCC 1015	-	53364	ASPNIDRAFT_53364			EHA24387.1	EXTRACELLULAR	PF00026.22| Asp; PB012942	Putative alpha-1, 4-glucosidase	Aspartic-type endopeptidase opsB	AA	A1A	A01.UPA	MER0383665	3.4.23.-	62-399	D89, Y137, D287		Aspartic	Aspartic endopeptidase
A. niger CBS 513.88	An02g07210	37080	ANI_1_994024	4979210	XM_001399818.2	XP_001399855.1	EXTRACELLULAR	PF00026.22| Asp	Aspartic protease pepE - Aspergillus niger	Vacuolar protease A	AA	A1A	A01.018	MER0001992	3.4.23.25	72-398	D103, Y146, D287		Aspartic	Aspartic endopeptidase
A. niger CBS 513.88	An04g01440	213261	ANI_1_314184	4990547	XM_001401473.2	XP_001401510.1	EXTRACELLULAR	PF00026.22| Asp; PB019824	Strong similarity to precursor of pepsin A3 - Homo sapiens	Aspartic-type endopeptidase ctsD	AA	A1A	A01.077	MER0090760	3.4.23.1	113-409	D124, Y167, D305		Aspartic	Aspartic endopeptidase
A. niger CBS 513.88	An07g00950	40218	ANI_1_116064	4981364	XM_001391148.2	XP_001391185.2	EXTRACELLULAR	PF00026.22| Asp	Similarity to aspartyl proteinase candidapepsin - Candida albicans	Aspartyl protease	AA	A1A	A01.UPA	MER0090761	3.4.23.24	19-368	D50, Y95, D250		Aspartic	Aspartic endopeptidase
A. niger CBS 513.88	An11g00310	38713	ANI_1_1540094	4984236	XM_001393998.1	XP_001394035.1	EXTRACELLULAR	PF00026.22| Asp	Similarity to aspartyl proteinase candidapepsin - Candida albicans	Aspartic protease	AA	A1A	A01.UPW	MER0093155	3.4.23.1	43-410	D61, Y111, D288		Aspartic	Aspartic endopeptidase
A. niger CBS 513.88	An11g09170	178365	ANI_1_2432094	4985133	XM_001394838.1	XP_001394875.1	EXTRACELLULAR	PF00026.22| Asp	Has domain(s) with predicted aspartic-type endopeptidase activity and role in proteolysis	Aspartic protease	AA	A1A	A01.UNA	MER0093166	3.4.23	66-377	D81, G131, R263		Aspartic	Aspartic endopeptidase
A. niger CBS 513.88	An11g09240	179916	ANI_1_2448094	4985140	XM_001394845.1	XP_001394882.1	EXTRACELLULAR		Putative GPI-anchored aspartic protease	Aspartic-type endopeptidase	AA	A1A	A01.UNA	MER0110116	3.4.23	41-403	G57, Y106, D275		Aspartic	Aspartic endopeptidase
A. niger CBS 513.88	An12g03300	189966	ANI_1_1666104	4985680	XM_001395370.2	XP_001395407.1	EXTRACELLULAR	PF00026.22| Asp	Strong similarity to aspartic protease pr1 - Phaffia rhodozyma	Aspartic protease pepAc	AA	A1A	A01.081	MER0090759	3.4.23	99-440	D115, Y223, D326		Aspartic	Aspartic endopeptidase
A. niger CBS 513.88	An13g02130	191956	ANI_1_290114	4986661	XM_001396314.2	XP_001396351.1	EXTRACELLULAR	PF00026.22| Asp; PB019847	Strong similarity to aspartic proteinase Yps3 - Saccharomyces cerevisiae	Aspartic-type endopeptidase opsB	AA	A1A	A01.015	MER0090762	3.4.23.35	42-387	D79, Y126, D274		Aspartic	Aspartic endopeptidase
A. niger CBS 513.88	An14g04710	201655	ANI_1_654124	4987328	XM_001401056.2	XP_001401093.1	EXTRACELLULAR	PF00026.22| Asp; PB003249	Aspartic proteinase aspergillopepsin I pepA - Aspergillus niger	Aspergillopepsin A-like aspartic endopeptidase	AA	A1A	A01.016	MER0001436	3.4.23.18	73-394	D101, Y143, D283		Aspartic	Aspartic endopeptidase
A. niger CBS 513.88	An18g01320	211797	ANI_1_152164	4989692	XM_001398555.2	XP_001398592.1	EXTRACELLULAR	PF00026.22| Asp; PF14543.5| TAXi_N	Strong similarity to extracellular protease precursor Bar1 - Saccharomyces cerevisiae	Aspartic-type endopeptidase opsB	AA	A1A	A01.UPA	MER0093148	3.4.23.35	42-385	D81, Y124, D276		Aspartic	Aspartic endopeptidase
A. niger ATCC 1015	-	126639 (OWW36689.1)	ASPNIDRAFT_126639			EHA24311.1	EXTRACELLULAR	PF01828.16| Peptidase_A4	Polymerase	Peptidase A4 family protein	GA	G1	G01.UPW	MER0189110	3.4.23.-	11-195	Q68, E154		Glutamic	Aspartic endopeptidase
A. niger CBS 513.88	An01g00530	52082	ANI_1_62014	4977455	XM_001388462.2	XP_001388499.1	EXTRACELLULAR	PF01828.16| Peptidase_A4	Proteinase aspergillopepsin II - Aspergillus niger	Aspergillopepsin-2 heavy chain	GA	G1	G01.002	MER0001321	3.4.23.19	64-282	Q133, E219		Glutamic	Aspartic endopeptidase
A. niger CBS 513.88	An14g03250	184872	ANI_1_1324124	4987181	XM_001400913.1	XP_001400950.1	EXTRACELLULAR	PF01828.16| Peptidase_A4; PB004627	Strong similarity to aspergillopepsin II - Aspergillus niger	Peptidase A4 family protein	GA	G1	G01.UPW	MER0093141	3.4.23.-	72-271	Q128, E214		Glutamic	Aspartic endopeptidase
A. niger CBS 513.88	An15g07700	53545	ANI_1_1044134	4988371	XM_001397254.2	XP_001397291.1	EXTRACELLULAR	PF01828.16| Peptidase_A4; PB001197	Strong similarity to aspergillopepsin II precursor (acid proteinase A) - Aspergillus niger	Aspergillopepsin-2 heavy chain	GA	G1	G01.004	MER0093102	3.4.23.19	62-247	Q117, E203		Glutamic	Aspartic endopeptidase
A. niger CBS 513.88	An01g13530	205426	ANI_1_3258014	4977681	XM_001389717.2	XP_001389754.1	EXTRACELLULAR	PF01650.17| Peptidase_C13	GPI-anchor transamidase	GPI-anchor transamidase	CD	C13	C13.005	MER0091564		26-296	H149, C191		Cysteine
A. niger CBS 513.88	An08g09840	52588				CAK96761.1	EXTRACELLULAR		Strong similarity to cysteine proteinase polypeptide from patent WO200268623-A2 - Aspergillus niger	Hypothetical protein									Cysteine
A. niger CBS 513.88	An05g01870	43917	ANI_1_238044	4980926	XM_001390721.2	XP_001390758.1	EXTRACELLULAR	PF00450.21| Peptidase_S10	Strong similarity to carboxypeptidase y CPY - Candida albicans	Carboxypeptidase Y	SC	S10	S10.UPW		3.4.16.5	57-481	S188, D393, H467		Serine	Serine carboxypeptidase
A. niger CBS 513.88	An08g08750	52603	ANI_1_1208074	4983193	XM_001392950.2	XP_001392987.1	EXTRACELLULAR	PF05388.10| Carbpep_Y_N; PF00450.21| Peptidase_S10	Carboxypeptidase Y cpy from patent WO9609397-A1 - Aspergillus niger	Carboxypeptidase Y	SC	S10	S10.001	MER0004155	3.4.16.5	138-557	S280, D472, H534		Serine	Serine carboxypeptidase
A. niger CBS 513.88	An11g06350	39181				CAK96936.1	EXTRACELLULAR	PF00450.21| Peptidase_S10	Strong similarity to carboxypeptidase C cpy1p - Schizosaccharomyces pombe	Serine carboxypeptidase family protein	SC	S10	S10.UPW	MER0091868	3.4.16.5	58-448	S188, D389, H446		Serine	Serine carboxypeptidase
A. niger CBS 513.88	An02g04690	46979	ANI_1_664024	4978958	XM_001399570.2	XP_001399607.2	EXTRACELLULAR	PF00450.21| Peptidase_S10	Strong similarity to serine-type carboxypeptidase I cdpS - Aspergillus saitoi	Serine-type carboxypeptidase F	SC	S10	S10.014	MER0027994	3.4.16.6	68-488	S205, D409, H488		Serine	Serine carboxypeptidase
A. niger CBS 513.88	An03g05200	54734	ANI_1_658034	4980509	XM_001390364.2	XP_001390401.1	EXTRACELLULAR	PF00450.21| Peptidase_S10	Strong similarity to carboxypeptidase S1 - Penicillium janthinellum	Serine carboxypeptidase	SC	S10	S10.UPW	MER0091863	3.4.16.6	47-503	S223, D424, H479		Serine	Serine carboxypeptidase
A. niger CBS 513.88	An05g02170	189776	ANI_1_568044	4980954	XM_001390748.1	XP_001390785.1	EXTRACELLULAR	PF00450.21| Peptidase_S10	Strong similarity to serine-type carboxypeptidase F CPD-II - Aspergillus niger	Serine-type carboxypeptidase F	SC	S10	S10.006	MER0091865	3.4.16.6	74-531	S209, D428, H507		Serine	Serine carboxypeptidase
A. niger CBS 513.88	An06g00310	52517	ANI_1_26054	4981020	XM_001390822.2	XP_001390859.2	EXTRACELLULAR	PF00450.21| Peptidase_S10	Similarity to carboxypeptidase D - Penicillium janthinellum	Carboxypeptidase S1	SC	S10	S10.016	MER0091866	3.4.16.6	39-514	S239, D454, H511		Serine	Serine carboxypeptidase
A. niger CBS 513.88	An07g08030	56161	ANI_1_998064	4982072	XM_001391841.2	XP_001391878.1	EXTRACELLULAR	PF00450.21| Peptidase_S10	Serine carboxypeptidase pepF - Aspergillus niger	Serine-type carboxypeptidase F	SC	S10	S10.006	MER0000415	3.4.16.6	74-531	S211, D430, H507		Serine	Serine carboxypeptidase
A. niger CBS 513.88	An08g00430	208486	ANI_1_1592074	4982357	XM_001392124.2	XP_001392161.2	EXTRACELLULAR	PF00450.21| Peptidase_S10	Carboxypeptidase	Pheromone processing carboxypeptidase Kex1	SC	S10	unassigned		3.4.16.6	52-466	S186, D385, H447		Serine	Serine carboxypeptidase
A. niger CBS 513.88	An14g02150	41638	ANI_1_1212124	4987071	XM_001400804.2	XP_001400841.2	EXTRACELLULAR	PF00450.21| Peptidase_S10	Strong similarity to serine-type carboxypeptidase precursor cpdS - Aspergillus phoenicis	Serine-type carboxypeptidase F	SC	S10	S10.014		3.4.16.6	38-467	S175, D380, H443		Serine	Serine carboxypeptidase
A. niger CBS 513.88	An16g09010	214460	ANI_1_1214144	4989291	XM_001398161.2	XP_001398198.2	EXTRACELLULAR	PF00450.21| Peptidase_S10	Strong similarity to carboxypeptidase I protein from patent WO9814599-A1 - Aspergillus oryzae [putative frameshift]	Carboxypeptidase S1	SC	S10	S10.016		3.4.16.6	53-516	S229, D435, H492		Serine	Serine carboxypeptidase
A. niger CBS 513.88	An17g00760	192619	ANI_1_422154	4989399	XM_001398268.2	XP_001398305.2	EXTRACELLULAR	PF00450.21| Peptidase_S10	Serine/threonine protein kinase (Snf1p), putative	Carboxypeptidase S1	SC	S10	S10.016		3.4.16.6	97-555	S263, D481, H539		Serine	Serine carboxypeptidase
A. niger CBS 513.88	An08g04490	52703	ANI_1_1910074	4982766	XM_001392530.2	XP_001392567.2	EXTRACELLULAR	PF05577.11| Peptidase_S28	Secreted lysosomal Pro-Xaa carboxypeptidase	Serine peptidase	SC	S28	S28.004		3.4.21.26	45-506	S179, D458, missing		Serine	Serine endoprotease
A. niger CBS 513.88	An12g05960	56689	ANI_1_738104	4985946	XM_001395623.2	XP_001395660.1	EXTRACELLULAR	PF05577.11| Peptidase_S28	Strong similarity to dipeptidyl peptidase II DPPII - Rattus norvegicus	Extracellular serine carboxypeptidase	SC	S28	S28.001	MER0093138	3.4.16.2	58-554	S191, D469, H513		Serine	Serine carboxypeptidase
A. niger CBS 513.88	An14g01120	121842	ANI_1_1102124	4986966	XM_001400703.2	XP_001400740.2	EXTRACELLULAR	PF05577.11| Peptidase_S28; PB012445	Strong similarity to thymus specific serine peptidase TSSP - Homo sapiens	Serine peptidase, family S28	SC	S28			3.4.16	70-554	S206, D479, H525		Serine	Serine carboxypeptidase
A. niger CBS 513.88	An09g02370	188116	ANI_1_1192084	4983769	XM_001393514.2	XP_001393551.2	EXTRACELLULAR	PF00561.19| Abhydrolase_1; PF08386.9| Abhydrolase_4; PF12697.6| Abhydrolase_6; PB017348	Similarity to proteinase SlpE - Streptomyces lividans	Alpha/beta hydrolase fold family protein	SC	S33	non-peptidase homologue	MER0626126	3.4.14.9	40-369	S232, D437, H464		Serine	Tripeptidyl aminopeptidase
A. niger CBS 513.88	An13g02620	44858	ANI_1_736114	4986711	XM_001396361.2	XP_001396398.2	EXTRACELLULAR	PF00561.19| Abhydrolase_1; PF08386.9| Abhydrolase_4; PF12697.6| Abhydrolase_6; PB017348	Strong similarity to proteinase P5-6 from patent WO9517512-A - Streptomyces lividans	Proteinase	SC	S33	unassigned	MER0626149	3.4.14.9	27-550	S207, D442, H470		Serine	Tripeptidyl aminopeptidase
A. niger CBS 513.88	An13g02790	44868	ANI_1_750114	4986728	XM_001396377.2	XP_001396414.2	EXTRACELLULAR	PF00561.19| Abhydrolase_1; PF08386.9| Abhydrolase_4; PB018321	Strong similarity to tripeptidyl aminopeptidase Tap - Streptomyces lividans	Proteinase	SC	S33	S33.UPW		3.4.14.9	32-571	S282, D535, H563		Serine	Tripeptidyl aminopeptidase
A. niger CBS 513.88	An01g01750	55493	ANI_1_218014	4978472	XM_001388577.2	XP_001388614.1	EXTRACELLULAR	PF00082.21| Peptidase_S8; PF09286.10| Pro-kuma_activ; PB014280	Similarity to lysosomal protease CLN2 - Rattus norvegicus	Aorsin	SB	S53	S53.007	MER0093113	3.4.21	206-646	E288, D292, D418, S563		Serine	Serine endoprotease
A. niger CBS 513.88	An03g01010	55133	ANI_1_1008034	4980089	XM_001389966.2	XP_001390003.1	EXTRACELLULAR	PF09286.10| Pro-kuma_activ; PB014280	Strong similarity to lysosomal pepstatin insensitive protease CLN2 - Homo sapiens	Aorsin	SB	S53	S53.007	MER0093201	3.4.21	225-664	E305, D309, D435, S581		Serine	Serine endoprotease
A. niger CBS 513.88	An11g01110	47817	ANI_1_1628094	4984340	XM_001394081.1	XP_001394118.1	EXTRACELLULAR	PF00082.21| Peptidase_S8; PF09286.10| Pro-kuma_activ; PB014280	Strong similarity to lysosomal pepstatin insensitive protease CLN2 - Homo sapiens	Aorsin	SB	S53	S53.007	MER0093136	3.4.21	219-636	E298, D302, D419, S556		Serine	Serine endoprotease
A. niger CBS 513.88	An06g00190	55665	ANI_1_10054	4981033	XM_001390810.2	XP_001390847.1	EXTRACELLULAR	PF09286.10| Pro-kuma_activ; PB000957	Strong similarity to lysosomal pepstatin insensitive protease CLN2 - Homo sapiens	Tripeptidyl-peptidase sed2	SB	S53	S53.010	MER0093126	3.4.21	192-595	E273, D277, D376, S495		Serine	Serine endoprotease
A. niger CBS 513.88	An08g04640	52700	ANI_1_676074	4982781	XM_001392545.2	XP_001392582.1	EXTRACELLULAR	PF00082.21| Peptidase_S8; PF09286.10| Pro-kuma_activ; PB000957	Strong similarity to hypothetical lysosomal pepstatin insensitive protease CLN2 - Canis lupus	Tripeptidyl-peptidase sed2	SB	S53	S53.010	MER0093134	3.4.21	191-580	E269, D273, D369, S487		Serine	Serine endoprotease
A. niger CBS 513.88	An14g02470	211032	ANI_1_368124	4987103	XM_001400836.2	XP_001400873.1	EXTRACELLULAR	PF00082.21| Peptidase_S8; PF09286.10| Pro-kuma_activ; PB014280	Sedolisin family secreted protease	Tripeptidyl-peptidase sed2	SB	S53	S53.010, S08.UNA	MER0093096	3.4.21	208-605	E290, D294, D393, S506		Serine	Serine endoprotease
A. niger CBS 513.88	An16g02250	41280	ANI_1_1554144	4988618	XM_001397501.2	XP_001397538.2	EXTRACELLULAR	PF00082.21| Peptidase_S8; PF09286.10| Pro-kuma_activ	Strong similarity to lysosomal pepstatin insensitive protease CLN2 - Homo sapiens	Tripeptidyl-peptidase sed3	SB	S53	S53.010		3.4.21	201-587	E281, D285, D384, S496		Serine	Serine endoprotease
A. niger CBS 513.88	An07g03880	140344	ANI_1_476064	4981654	XM_001391433.2	XP_001391470.1	EXTRACELLULAR	PF05922.15| Inhibitor_I9; PF00082.21| Peptidase_S8	Serine proteinase pepC - Aspergillus niger	Subtilisin-like serine protease pepC	SB	S8A	S08.UPA		3.4.21	125-497	D181, H213, N314, S379		Serine	Serine endoprotease
A. niger CBS 513.88	An09g03780	203039	ANI_1_1348084	4983913	XM_001393657.1	XP_001393694.1	EXTRACELLULAR	PF05922.15| Inhibitor_I9; PF00082.21| Peptidase_S8	Subtilisin-like serine protease pepD - Aspergillus niger	Oryzin	SB	S8A	S08.053; I09.UPW	MER0000346	3.4.21.63	122-416	D162, H193, N284, S349		Serine	Serine endoprotease
A. niger CBS 513.88	An16g06260	40923	ANI_1_1858144	4989018	XM_001397893.2	XP_001397930.2	EXTRACELLULAR	PF00082.21| Peptidase_S8	Weak similarity to alkaline serine protease ispQ - Bacillus sp.	Subtilase family protein	SB	S8A	S08.UPA		3.4.21	115-315	D123, H154, S289		Serine	Serine endoprotease
A. niger CBS 513.88	An01g08530	55344	ANI_1_1140014	4977223	XM_001389238.2	XP_001389275.1	EXTRACELLULAR	PF00082.81| Peptidase_S8; PF01483.19| P_proprotein; PB017520	Putative kexin; furin-type endoprotease; endoproteolytic proprotein processing enzyme; processes dibasic cleavage sites in target proteins destined for secretory pathway; required for maturation of glucoamylase	Dibasic-processing endoprotease	SB	S8B	S08.070	MER0005934	3.4.21.61	180-466	D204, H242, N342, S414		Serine	Serine endoprotease
A. niger CBS 513.88	An12g04700	185799	ANI_1_596104	4985819	XM_001395503.1	XP_001395540.1	EXTRACELLULAR	PF12695.1| Abhydrolase_5; PF00326.20| Peptidase_S9; PB014411	Ortholog(s) have exopeptidase activity	Dipeptidyl-peptidase 5	SC	S9C	S09.012	MER0055019	3.4.14	457-697	S564, D647, H679		Serine	Dipeptidyl aminopeptidase
A. niger CBS 513.88	An02g01550	52126	ANI_1_198024	4978640	XM_001399258.2	XP_001399295.1	EXTRACELLULAR	PF07249.11| Cerato-platanin	Strong similarity to secreted serine protease 19 kDa CS antigen CS- Ag - Coccidioides immitis	Allergen Asp f 15					3.4.21				Serine	Serine endoprotease
A. niger CBS 513.88	An07g00580	180130	ANI_1_1414064	4981329	XM_001391114.1	XP_001391151.1	EXTRACELLULAR	PF00930.20| DPPIV_N; PF07676.11| PD40	Similarity to serine protease SP1 from patent WO9903984-A2 - Bacillus subtilis	Tat pathway signal sequence domain-containing protein	dipeptidyl peptidase IV/CD26				3.4.14		S346		Serine	Dipeptidyl aminopeptidase
A. niger CBS 513.88	An15g00830	40366	ANI_1_1140134	4987683	XM_001396586.1	XP_001396623.1	EXTRACELLULAR		Has domain(s) with predicted metallopeptidase activity	LysM domain-containing protein/Flavastacin	MA	M12A	M12.066		3.4.24.76	148-173	E164	H163, H167, H173	Metallo	Metalloendopeptidase
A. niger CBS 513.88	An04g05530	204783	ANI_1_914184	4990960	XM_001401880.2	XP_001401917.1	EXTRACELLULAR	PF00200.22| Disintegrin; PF13574.5| Reprolysin_2; PF13582.5| Reprolysin_3; PF13583.5| Reprolysin_4; PF13688.5| Reprolysin_5; PB018867	Similarity to disintegrin and metalloproteinase ADAM19 - Homo sapiens	Disintegrin and metalloproteinase domain-containing protein B	MA	M12B	M12.UPB	MER0626171	3.4.24	384-521	E426	H425, H429, H435	Metallo	Metalloendopeptidase
A. niger CBS 513.88	An15g03750	133925	ANI_1_1390134	4987976	XM_001396876.2	XP_001396913.2	EXTRACELLULAR	PF01421.18| Reprolysin; PF13574.5| Reprolysin_2; PF13582.5| Reprolysin_3; PF13583.5| Reprolysin_4; PF13688.5| Reprolysin_5; PB012962	Similarity to adhesion protease from patent WO0109293-A - Homo sapiens	Metallo-peptidase family M12 family protein	MA	M12B	M12.UPB		3.4.24	299-445	E333	H332, H336, H342	Metallo	Metalloendopeptidase
A. niger CBS 513.88	An12g04170	211616	ANI_1_520104	4985765	XM_001395454.2	XP_001395491.1	EXTRACELLULAR	PF00246.23| Peptidase_M14	Carboxypeptidases	Metallocarboxypeptidase	MC	M14A	M14.UNA	MER0091869	3.4.17	193-523	K487	H262, E265, H394	Metallo	Metallocarboxypeptidase
A. niger CBS 513.88	An02g13740	52459	ANI_1_1890024	4979914	XM_001400468.2	XP_001400505.1	EXTRACELLULAR	PF07687.13| M20_dimer; PF01546.27| Peptidase_M20	Strong similarity to Gly-X carboxypeptidase precursor Yscs - Saccharomyces cerevisiae	Vacuolar carboxypeptidase Cps1	MH	M20A	M20.002	MER0093051	3.4.17.4	61-550	D150, E215	H148, D181, E216, D244, H528	Metallo	Metallocarboxypeptidase
A. niger CBS 513.88	An18g06210	49967	ANI_1_1454164	4990189	XM_001399037.2	XP_001399074.1	EXTRACELLULAR	PF07687.13| M20_dimer; PF01546.27| Peptidase_M20	Predicted acyl esterases	Peptidase	MH	M20A	M20.A16	MER0093109	3.4.17	50-406	D113, E174	H111, D142, E175, missing, H384	Metallo	Metallocarboxypeptidase
A. niger CBS 513.88	An03g01660	214665	ANI_1_196034	4980154	XM_001390031.2	XP_001390068.2	EXTRACELLULAR	PF02225.21| PA; PF04389.16| Peptidase_M28	Strong similarity to vacuolar aminopeptidase Y Ape3 - Saccharomyces cerevisiae	Aminopeptidase Y	MH	M28A	M28.001		3.4.11.15	240-485	D283, E325	H281, D293, E326, D354, H448	Metallo	Lysyl aminopeptidase
A. niger CBS 513.88	An14g00620	56523	ANI_1_1056124	4986916	XM_001400654.2	XP_001400691.1	EXTRACELLULAR	PF01546.27| Peptidase_M20; PF04389.16| Peptidase_M28; PB002911	Strong similarity to aminopeptidase from patent WO9628542-A1 - Aspergillus oryzae	Leucine aminopeptidase 1	MH	M28E	M28.022	MER0093095	3.4.11.1	135-391	D193, E248	H191, D210, E249, D276, H358	Metallo	Leucyl aminopeptidase
A. niger CBS 513.88	An17g00390	213950	ANI_1_46154	4989343	XM_001398231.2	XP_001398268.1	EXTRACELLULAR	PF01546.27| Peptidase_M20; PF04389.16| Peptidase_M28	Strong similarity to aminopeptidase from patent WO9628542-A1 - Aspergillus oryzae	Peptidase M28 family protein	MH	M28E	M28.006	MER0093170	3.4.11.1	195-430	D232, E283	H230, D248, E284, D311, H397	Metallo	Leucyl aminopeptidase
A. niger CBS 513.88	An04g02880	44128	ANI_1_1694184	4990693	XM_001401618.1	XP_001401655.1	EXTRACELLULAR	PF04389.16| Peptidase_M28	Has domain(s) with predicted peptidase activity and role in proteolysis	Glutaminyl cyclase	MH	M28F	unassigned	MER0626170	3.4	55-371	D135, E197	H133, D148, E198, D244, H340	Metallo
A. niger CBS 513.88	An01g02070	46803	ANI_1_2332014	4977749	XM_001388608.1	XP_001388645.1	EXTRACELLULAR	PF07504.12| FTP; PF02128.14| Peptidase_M36; PB012244	Strong similarity to metalloprotease mep - Aspergillus fumigatus	Extracellular elastinolytic metalloproteinase	MA	M36	M36.001	MER0093114	3.4.24	242-630	E426, S446, D459, H516	H425, H429, E455	Metallo	Metalloendopeptidase
A. niger CBS 513.88	An07g10410	48208	ANI_1_2200064	4982311	XM_001392080.2	XP_001392117.2	EXTRACELLULAR	PF05572.12| Peptidase_M43	Strong similarity to metalloprotease Mep1 - Metarhizium anisopliae	Metalloprotease MEP1	MA	M43B	M43.008		3.4.24	133-299	E223	H222, H226, H232	Metallo	Metalloendopeptidase
A. niger CBS 513.88	An06g00780	176238				CAK44985.1	EXTRACELLULAR	PF14033.5| DUF4246	Weak similarity to aminopeptidase N - Felis catus	Weak similarity to aminopeptidase N - Felis catus							D535, E631	H533, D558, E632, D649, H781	Metallo

## Sheet: Orphans
Number of orphans and extracellular proteases related to strains
Strains	Orphans	Extracellular
A. niger ATCC 1015	5	2
A. niger CBS 513.88	11	0
Total	16	2
Explanation: A. niger CBS 513.88 shows the highest unique protein and it is followed by A. niger ATCC 1015. This table indicates that the orphans might have protease functions that are unique to these strains.

## Sheet: Non-peptidase homologues
Strains	Putative protease	A. niger ATCC 1015	Locus tag	Gene ID	transcript_id	protein_id	SubCellular Localization	Pfam domain(s)	Description in the literature	NCBI annotation (coverage, identity)	EC Number	Protease family in the literature	Classification
A. niger CBS 513.88	An02g07190	51602	ANI_1_992024	4979208	XM_001399816.2	XP_001399853.2		PF00004.28| AAA; PF07724.13| AAA_2; PF07728.13| AAA_5; PF05673.12| DUF815; PB018254	26S protease regulatory subunit tbpA - Aspergillus niger	26S protease regulatory subunit		Ubiquitin	Proteasome regulatory subunit
A. niger CBS 513.88	An17g00270	213937	ANI_1_26154	4989364	XM_001398219.2	XP_001398256.1		PF00004.28| AAA; PF07724.13| AAA_2; PF07728.13| AAA_5; PF05673.12| DUF815; PB008304	Strong similarity to 26S ATP/ubiquitin-dependent proteinase chain S4 - Schizosaccharomyces pombe	26S protease regulatory subunit 4		Ubiquitin
A. niger CBS 513.88	An18g05230	54208	ANI_1_694164	4990089	XM_001398940.2	XP_001398977.1		PF00004.28| AAA; PF07728.13| AAA_5; PF05496.11| RuvB_N; PB005801	Strong similarity to proteasome 19S regulatory particle subunit Rpt5 - Saccharomyces cerevisiae	26S protease regulatory subunit 6A		Ubiquitin
A. niger CBS 513.88	An02g12760	52442	ANI_1_1748024	4979816	XM_001400370.2	XP_001400407.1	CYTOPLASMIC	PF00004.28| AAA; PF07728.13| AAA_5; PB018691	Strong similarity to proteasome 19S regulatory particle subunit Rpt1 - Saccharomyces cerevisiae	26S protease regulatory subunit 7		Ubiquitin
A. niger CBS 513.88	An08g10050	207758	ANI_1_1340074	4983322	XM_001393076.2	XP_001393113.2		PF13180.5| PDZ_2; PF00595.23| PDZ	26S proteasome non-ATPase regulatory subunit 9	26S proteasome non-ATPase regulatory subunit 9		Ubiquitin
A. niger CBS 513.88	An18g03010	42779	ANI_1_372164	4989863	XM_001398724.2	XP_001398761.1		PF01851.21| PC_rep; PB018111	Strong similarity to 26S proteasome regulatory subunit S2 - Homo sapiens	26S proteasome regulatory subunit rpn-1		Ubiquitin
A. niger CBS 513.88	An04g03270	213093	ANI_1_628184	4990733	XM_001401658.2	XP_001401695.1		PF02985.21| HEAT; PF13646.5| HEAT_2; PF01851.21| PC_rep; PF03130; PB018582	Strong similarity to proteasome 19S regulatory particle subunit Rpn2 - Saccharomyces cerevisiae	26S proteasome regulatory subunit Rpn2		Ubiquitin
A. niger CBS 513.88	An18g05070	54201	ANI_1_668164	4990073	XM_001398924.2	XP_001398961.1	NUCLEAR	PF01399.26| PCI; PF02201.12| SWIB; PF04851.9| ResIII; PF00910.16| RNA_helicase; PF05496.11| RuvB_N; PF00158.20| Sigma54_activat; PF06068.7| TIP49; PF09336.9| Vps4_C; PF06414.6| Zeta_toxin; PB013705	Strong similarity to 26S proteasome subunit 9 - Homo sapiens	26S proteasome regulatory subunit RPN6		Ubiquitin
A. niger CBS 513.88	An15g03020	200642	ANI_1_460134	4987903	XM_001396803.2	XP_001396840.1		PF04056.13| Ssl1; PF13519.5| VWA_2; PF02809; PB016734	Strong similarity to proteasome 19S regulatory particle multiubiquitin chain binding subunit RPN10 - Physcomitrella patens	26S proteasome regulatory subunit S5A		Ubiquitin
A. niger CBS 513.88	An08g02790	137276	ANI_1_402074	4982593	XM_001392359.2	XP_001392396.1		PF00023.29| Ank; PF12796.6| Ank_2; PF13637.5| Ank_4; PF13857.5| Ank_5	Ortholog(s) have role in proteasome regulatory particle assembly, proteolysis and cytosol, nucleus, proteasome regulatory particle localization	Proteasome regulatory particle subunit (Nas6)		Ubiquitin
A. niger CBS 513.88	An11g10380	199601	ANI_1_1350094	4985255	XM_003188780.1	XP_001394995.2		PF01399.26| PCI; PF00348.11| polyprenyl_synt; PF08375.10| Rpn3_C; PB004517	Strong similarity to 26S proteasome regulatory subunit rpn3p - Schizosaccharomyces pombe	Proteasome regulatory particle subunit (RpnC)		Ubiquitin
A. niger CBS 513.88	An11g09690	56049	ANI_1_1228094	4985185	XM_001394890.2	XP_001394927.1		PF01399.26| PCI; PB019621	Strong similarity to proteasome 19S regulatory particle subunit Rpn5 - Saccharomyces cerevisiae	Proteasome regulatory particle subunit (RpnE)		Ubiquitin
A. niger CBS 513.88	An11g02610	55956	ANI_1_366094	4984491	XM_001394225.2	XP_001394262.1		PF01399.26| PCI; PF10602.8| RPN7	Strong similarity to proteasome 19S regulatory particle subunit Rpn7 - Saccharomyces cerevisiae	Proteasome regulatory particle subunit (RpnG)		Ubiquitin
A. niger CBS 513.88	An08g10710	207705	ANI_1_1440074	4983385	XM_001393138.2	XP_001393175.1		PF01399.26| PCI; PB001935	Strong similarity to proteasome 19S regulatory particle subunit Rpn9 - Saccharomyces cerevisiae	Proteasome regulatory particle subunit (RpnI)		Ubiquitin
A. niger CBS 513.88	An16g02210	56476	ANI_1_316144	4988614	XM_001397497.2	XP_001397534.1	CYTOPLASMIC	PF10075.8| CSN8_PSD8_EIF3K; PF03399.10| SAC3_GANP; PF04653; PB002427	Strong similarity to proteasome 19S regulatory particle subunit Rpn12 - Saccharomyces cerevisiae	Proteasome regulatory particle subunit (RpnL)		Ubiquitin
A. niger CBS 513.88	An14g00180	53717	ANI_1_32124	4986868	XM_001400610.2	XP_001400647.1		PF00004.28| AAA; PF07724.13| AAA_2; PF07728.13| AAA_5; PF05496.11| RuvB_N; PB007134	strong similarity to proteasome 19S regulatory particle subunit Rpt6 - Saccharomyces cerevisiae	26S protease subunit rpt4		Ubiquitin	Proteasome subunit
A. niger CBS 513.88	An18g06230	212230	ANI_1_826164	4990191	XM_001399039.2	XP_001399076.1	CYTOPLASMIC	PF00004.28| AAA; PF07724.13| AAA_2; PF07728.13| AAA_5; PF05496.11| RuvB_N; PB018691	Strong similarity to proteasome 19S regulatory particle subunit Rpt4 - Saccharomyces cerevisiae	26S protease subunit rpt4		Ubiquitin
A. niger CBS 513.88	An15g06020	210285	ANI_1_1658134	4988203	XM_001397094.2	XP_001397131.2	CYTOPLASMIC	PF00899.15| ThiF; PF02134.15| UBACT; PF09358.4| UBA_e1_C; PF10585.1| UBA_e1_thiolCys; PB018189	Strong similarity to ubiquitin activating protein Uba1 - Saccharomyces cerevisiae	Ubiquitin-activating enzyme E1 1	6.3.2.19	Ubiquitin	Ubiquitin-activating enzyme
A. niger CBS 513.88	An11g00770	178271	ANI_1_128094	4984307	XM_001394048.2	XP_001394085.1		PF00899.20| ThiF; PF14732.5| UAE_UbL; PF10585.8| UBA_e1_thiolCys	Ubiquitin-activating enzyme E1-like protein	Ubiquitin-activating enzyme E1-like protein		Ubiquitin
A. niger CBS 513.88	An11g00460	52857	ANI_1_66094	4984272	XM_001394013.2	XP_001394050.2		PF00899.20| ThiF	Ubiquitin-like activating enzyme (UlaA)	Ubiquitin-like activating enzyme (UlaA)		Ubiquitin
A. niger CBS 513.88	An09g04000	50129	ANI_1_496084	4983935	XM_001393679.2	XP_001393716.2		PF00179.25| UQ_con	Strong similarity to ubiquitin conjugating enzyme hUbc12 - Homo sapiens	NEDD8-conjugating enzyme UBC12		Ubiquitin	Ubiquitin conjugating enzyme
A. niger CBS 513.88	An01g01020	36472	ANI_1_2182014	4978227	XM_001388508.2	XP_001388545.2		PF00644.19| PARP; PF00179.25| UQ_con	Pfam clan: ADP-ribosyl	Ubiquitin conjugating enzyme		Ubiquitin
A. niger CBS 513.88	An02g05480	206799	ANI_1_760024	4979038	XM_001399648.2	XP_001399685.2		PF00179.25| UQ_con; PF14461.5| Prok-E2_B	Ubiquitin conjugating enzyme	Ubiquitin conjugating enzyme		Ubiquitin
A. niger CBS 513.88	An02g08940	119202	ANI_1_2850024	4979386	XM_001399992.2	XP_001400029.2		PF00179.25| UQ_con	Ubiquitin-conjugating enzyme	Ubiquitin conjugating enzyme		Ubiquitin
A. niger CBS 513.88	An17g00260	57253	ANI_1_24154	4989359	XM_001398218.2	XP_001398255.1		PF09288.9| UBA_3; PF00179.25| UQ_con; PB017753	Strong similarity to ubiquitin conjugating enzyme Ubc1 - Saccharomyces cerevisiae	Ubiquitin conjugating enzyme (UbcA)	6.3.2.19	Ubiquitin
A. niger CBS 513.88	An02g08850	174644	ANI_1_1272024	4979377	XM_001399983.2	XP_001400020.1		PF00179.25| UQ_con	Ubiquitin conjugating enzyme (UbcB)	Ubiquitin conjugating enzyme (UbcB)	6.3.2.19	Ubiquitin
A. niger CBS 513.88	An07g03890	137122	ANI_1_1674064	4981655	XM_001391434.2	XP_001391471.2		PF00179.25| UQ_con	Strong similarity to ubiquitin conjugating enzyme Cdc34 - Saccharomyces cerevisiae	Ubiquitin conjugating enzyme (UbcC)	6.3.2.19	Ubiquitin
A. niger CBS 513.88	An15g06900	182049	ANI_1_1718134	4988291	XM_001397181.2	XP_001397218.2		PF00179.25| UQ_con; PB007325	Strong similarity to non-canonical ubiquitin conjugating enzyme 1 ncube1 - Mus musculus [truncated ORF]	Ubiquitin conjugating enzyme (UbcF)	6.3.2.19	Ubiquitin
A. niger CBS 513.88	An08g03520	122545	ANI_1_1840074	4982667	XM_001392432.2	XP_001392469.2		PF00179.25| UQ_con; PB016913	Similarity to ubiquitin conjugating enzyme UBE2 - Homo sapiens [putative frameshift]	Ubiquitin conjugating enzyme E2		Ubiquitin
A. niger CBS 513.88	An15g03080	56327	ANI_1_468134	4987909	XM_001396809.2	XP_001396846.2		PF00179.25| UQ_con	Ubiquitin-conjugating enzyme	Ubiquitin-conjugating enzyme		Ubiquitin
A. niger CBS 513.88	An06g01040	55675	ANI_1_114054	4981103	XM_001390894.2	XP_001390931.1		PF00179.25| UQ_con	Strong similarity to ubiquitin conjugation enzyme Ubc7 - Saccharomyces cerevisiae	Ubiquitin-conjugating enzyme E2 15		Ubiquitin
A. niger CBS 513.88	An06g01120	52536	ANI_1_128054	4981111	XM_001390902.2	XP_001390939.1		PF00179.25| UQ_con	Ubiquitin-conjugating enzyme E2 2	Ubiquitin-conjugating enzyme E2 2		Ubiquitin
A. niger CBS 513.88	An14g00230	56513	ANI_1_42124	4986871	XM_001400615.1	XP_001400652.1		PF00179.25| UQ_con	Strong similarity to ubiquitin conjugating enzyme Ubc6 - Saccharomyces cerevisiae	Ubiquitin-conjugating enzyme E2 6		Ubiquitin
A. niger CBS 513.88	An11g06900	208917	ANI_1_920094	4984914	XM_001394631.2	XP_001394668.2	CYTOPLASMIC	PF00179.25| UQ_con	Strong similarity to ubiquitin conjugating enzyme TaUBC4 - Triticum aestivum	Ubiquitin-conjugating enzyme E2 8	6.3.2.19	Ubiquitin
A. niger CBS 513.88	An12g07810	56675	ANI_1_946104	4986132	XM_001395795.2	XP_001395832.1		PF00179.25| UQ_con	Strong similarity to ubiquitin-conjugating enzyme 2 UCE2 from patent CN1268564-A - Homo sapiens	Ubiquitin-conjugating enzyme E2 N		Ubiquitin
A. niger CBS 513.88	An11g10490	53084	ANI_1_2556094	4985266	XM_001394969.2	XP_001395006.2		PF00179.25| UQ_con; PB004567	Strong similarity to ubiquitin conjugating enzyme Ubc4 - Saccharomyces cerevisiae	Ubiquitin-conjugating enzyme E2-16 kDa		Ubiquitin
A. niger CBS 513.88	An09g06110	50044	ANI_1_784084	4984145	XM_001393886.2	XP_001393923.1		PF00179.25| UQ_con	Ubiquitin-conjugating enzyme E2-18 kDa	Ubiquitin-conjugating enzyme E2-18 kDa		Ubiquitin
A. niger CBS 513.88	An08g10310	47332	ANI_1_1372074	4983345	XM_001393098.2	XP_001393135.1		PF00179.25| UQ_con; PB004567	Strong similarity to ubiquitin conjugating enzyme Ubc11 - Saccharomyces cerevisiae	Ubiquitin-conjugating enzyme E2-20 kDa		Ubiquitin
A. niger CBS 513.88	An01g07350	205870	ANI_1_2718014	4977407	XM_001389122.2	XP_001389159.2		PF00179.25| UQ_con	Ubiquitin-conjugating enzyme	Ubiquitin-conjugating enzyme spm2		Ubiquitin
A. niger CBS 513.88	An03g02660	51355	ANI_1_298034	4980256	XM_001390126.2	XP_001390163.2	EXTRACELLULAR	PF12678.6| zf-rbx1; PF13639.5| zf-RING_2; PF13923.5| zf-C3HC4_2; PF00097.24| zf-C3HC4; PF14634.5| zf-RING_5	RING-H2 zinc finger domain	RING finger ubiquitin ligase (Tul1)		Ubiquitin	Ubiquitin ligase
A. niger CBS 513.88	An18g03790	-	ANI_1_486164	4989943	XM_001398801.2	XP_001398838.2			SCF E3 ubiquitin ligase complex F-box protein grrA	SCF E3 ubiquitin ligase complex F-box protein grrA		Ubiquitin
A. niger CBS 513.88	An02g04800	174643	ANI_1_672024	4978969	XM_001399581.2	XP_001399618.2		PF00400.31| WD40; PF12937.6| F-box-like; PF00646.32| F-box	E3 ubiquitin ligase complex SCF subunit sconB	E3 ubiquitin ligase complex SCF subunit sconB		Ubiquitin
A. niger CBS 513.88	An15g00950	182745	ANI_1_168134	4987695	XM_001396598.2	XP_001396635.2		PF08647.10| BRE1; PF13445.5| zf-RING_UBOX; PF13639.5| zf-RING_2; PF14447.5| Prok-RING_4; PF00097.24| zf-C3HC4; PF13923.5| zf-C3HC4_2; PF13920.5| zf-C3HC4_3	E3 ubiquitin-protein ligase bre1	E3 ubiquitin-protein ligase bre1		Ubiquitin
A. niger CBS 513.88	An08g01060	208421	ANI_1_154074	4982420	XM_001392187.2	XP_001392224.1		PF00168.29| C2; PF00632.24| HECT; PF00397.25| WW; PB018304	Strong similarity to ubiquitin protein ligase ub1p - Schizosaccharomyces pombe	E3 ubiquitin-protein ligase hulA	2.3.2.26	Ubiquitin
A. niger CBS 513.88	An17g02100	128321	ANI_1_294154	4989533	XM_001398402.1	XP_001398439.1		PF12678.6| zf-rbx1; PF12861.6| zf-ANAPC11		E3 ubiquitin-protein ligase RBX1		Ubiquitin
A. niger CBS 513.88	An11g02830	52919	ANI_1_1760094	4984513	XM_001394247.2	XP_001394284.2		PF02752.21| Arrestin_C	HECT-type ubiquitin ligase-interacting protein creD	HECT-type ubiquitin ligase-interacting protein creD		Ubiquitin
A. niger CBS 513.88	An04g08710	124001	ANI_1_2172184	4991275	XM_001402192.1	XP_001402229.1		PF13923.5| zf-C3HC4_2; PF13920.5| zf-C3HC4_3; PF00097.24| zf-C3HC4; PF02037.26| SAP; PF13445.5| zf-RING_UBOX	Postreplication repair E3 ubiquitin-protein ligase rad18	Postreplication repair E3 ubiquitin-protein ligase rad18		Ubiquitin
A. niger CBS 513.88	An11g00748	199051		10098068	XM_003188785.1	XP_003188833.1		PF13920.5| zf-C3HC4_3	Weak similarity to ubiquitin protein ligase Asi3 - Saccharomyces cerevisiae [truncated ORF]	Ubiquitin-protein ligase		Ubiquitin
A. niger CBS 513.88	An11g00690	-	ANI_1_1582094	4984295	XM_001394036.2	XP_001394073.1	PLASMAMEMBRANE	PF13920.5| zf-C3HC4_3	Serine carboxypeptidase; cl08270	Ubiquitin-protein ligase (Asi3)		Ubiquitin
A. niger CBS 513.88	An01g03470	170641	ANI_1_2424014	4977848	XM_001388740.2	XP_001388777.2		PF00632.24| HECT	HECT-domain (ubiquitin-transferase)	Ubiquitin-protein ligase (Hul4)		Ubiquitin
A. niger CBS 513.88	An04g05870	51182	ANI_1_964184	4990996	XM_001401916.2	XP_001401953.2		PF06025.11| DUF913; PF06012.11| DUF90; PF14377.5| DUF44148; PF00632.24| HECT	Ubiquitin-protein ligase (Tom1)	Ubiquitin-protein ligase (Tom1)	6.3.2.19	Ubiquitin
A. niger CBS 513.88	An07g07260	181396	ANI_1_894064	4981994	XM_001391763.1	XP_001391800.1		PF17034.4| zinc_ribbon_16	Ubiquitin-protein ligase E3	ubiquitin-protein ligase E3		Ubiquitin
A. niger CBS 513.88	An11g01610	52880	ANI_1_226094	4984390	XM_001394128.2	XP_001394165.1		PF02207.19| zf-UBR; PB019062	Similarity to ubiquitin protein ligase Ubr1 - Saccharomyces cerevisiae	Ubiquitin-protein ligase E3 component (UBR1)	6.3.2.19	Ubiquitin
A. niger CBS 513.88	An01g12720	119312	ANI_1_3204014	4977844	XM_001389640.2	XP_001389677.2	EXTRACELLULAR	PF08238.11| Sel1		Ubiquitin-protein ligase Sel1/Ubx2		Ubiquitin
A. niger CBS 513.88	An11g06630	52997	ANI_1_872094	4984887	XM_001394604.2	XP_001394641.2		PF00632.24| HECT	Ubiquitin-protein ligase Ufd4	Ubiquitin-protein ligase Ufd4		ubiiquitin
A. niger CBS 513.88	An04g06510	214265	ANI_1_1056184	4991058	XM_001401978.2	XP_001402015.1		PF11069.2| DUF2870; PF09597.4| IGR; PF04452.8| Methyltrans_RNA; PF11976.7| Rad60-SLD; PF13881.5| Rad60-SLD_2; PF11470.2| TUG; PF00240.22| ubiquitin; PF14560.5| Ubiquitin_2; PB019475	Strong similarity to polyubiquitin 5 Ubi4 - Saccharomyces cerevisiae	Ubiquitin		Ubiquitin	Ubiquitin and ubiquitin fusion protein
A. niger CBS 513.88	An03g04600	57150	ANI_1_1350034	4980449	XM_001390304.2	XP_001390341.2	CYTOPLASMIC	PF09070.10| PFU; PF08324.10| PUL; PF00400.31| WD40	Strong similarity to WD-repeat protein required for ubiquitin- mediated proteolysis Doa1 - Saccharomyces cerevisiae	Polyubiquitin binding protein (Doa1/Ufd3)		Ubiquitin
A. niger CBS 513.88	An04g01730	54613	ANI_1_368184	4990578	XM_001401504.2	XP_001401541.1	NUCLEAR	PF04564.14| U-box; PF10408.8| Ufd2P_core; PB009268	Strong similarity to ubiquitin fusion degradation protein Ufd2 - Saccharomyces cerevisiae	Ubiquitin conjugation factor E4		Ubiquitin
A. niger CBS 513.88	An01g05760	55401	ANI_1_740014	4977911	XM_001388963.2	XP_001389000.1		PF03152.13| UFD1	Strong similarity to ubiquitin fusion degradation protein Ufd1 - Saccharomyces cerevisiae	Ubiquitin fusion degradation protein Ufd1		Ubiquitin
A. niger CBS 513.88	An02g07010	206944	ANI_1_964024	4979190	XM_001399798.2	XP_001399835.1		PF11976.7| Rad60-SLD; PF01599.18| Ribosomal_S27; PF00240.22| ubiquitin; PF14560.5| Ubiquitin_2	Strong similarity to ubiquitin ubi1 - Aspergillus nidulans	Ubiquitin-40S ribosomal protein S31 fusion protein		Ubiquitin
A. niger CBS 513.88	An01g02880	52026	ANI_1_362014	4978163	XM_001388685.2	XP_001388722.1		PF11976.7| Rad60-SLD; PF01020.16| Ribosomal_L40e; PF00240.22| ubiquitin; PF14560.5| Ubiquitin_2	S. cerevisiae ortholog BCS1 has role in chaperone-mediated protein complex assembly, aerobic respiration, mitochondrion organization and localizes to mitochondrial inner membrane	Ubiquitin-60S ribosomal protein L40 fusion protein		Ubiquitin
A. niger CBS 513.88	An03g04380	54707	ANI_1_518034	4980427	XM_001390282.2	XP_001390319.2		PF03986.12| Autophagy_N;PF10381.8| Autophagy_C; PF03987.14| Autophagy_act_C	Strong similarity to autophagocytosis protein Aut1 - Saccharomyces cerevisiae	Autophagy-related protein 3		Ubiquitin	Autophagy-related protein
A. niger CBS 513.88	An07g10020	209252	ANI_1_1284064	4982271	XM_001392040.2	XP_001392077.1		PF04110.12| APG12; PF02991.15| Atg8	Strong similarity to microtubule-associated protein Aut7 - Saccharomyces cerevisiae	Autophagy-related protein 8		Ubiquitin
A. niger CBS 513.88	An11g06920	199408	ANI_1_922094	4984916	XM_001394633.2	XP_001394670.2		PF04110.12| APG12; PB003418	Strong similarity to autophagy modulator Agp12 - Saccharomyces cerevisiae	Autophagy-related protein 12		Ubiquitin
A. niger CBS 513.88	An02g04820	52215	ANI_1_2516024	4978971	XM_001399583.2	XP_001399620.1		PF04108.11| APG17; PB006597	Similarity to cytokeratin-like protein Apg17 - Saccharomyces cerevisiae	Autophagy-related protein 17		Ubiquitin
A. niger CBS 513.88	An09g03630	212593	ANI_1_432084	4983899	XM_001393643.2	XP_001393680.2		PF11700.2| ATG22	Strong similarity to hypothetical protein Aut4 - Saccharomyces cerevisiae	Autophagy-related protein 22-2		Ubiquitin
A. niger CBS 513.88	An02g01630	36700	ANI_1_216024	4978649	XM_001399267.2	XP_001399304.2		PF00004.28| AAA; PF05496.11| RuvB_N; PB019647	Similarity to spastin protein Spast - Homo sapiens	Spastin/AAA ATPase		Ubiquitin	AAA family ATPase
A. niger CBS 513.88	An06g01740	119946	ANI_1_216054	4981173	XM_001390958.1	XP_001390995.1	NUCLEAR	PF00004.28| AAA; PF07724.13| AAA_2; PF05496.11| RuvB_N; PF09336.9| Vps4_C; PB015651	Strong similarity to SIN1-associated protein Sap1 - Saccharomyces cerevisiae	AAA family ATPase		Ubiquitin
A. niger CBS 513.88	An11g03860	38982	ANI_1_1882094	4984617	XM_001394345.2	XP_001394382.2		PF00004.28| AAA, PB014970; PB014970	Similarity to mitochondrial ATP-dependent protease ftsH2 - Cyanidioschyzon merolae	ATPase family associated with various cellular activities (AAA) family protein		Ubiquitin
A. niger CBS 513.88	An16g07210	55091	ANI_1_1948144	4989113	XM_001397984.2	XP_001398021.2		PF01399.26| PCI; PF10602.8| RPN7; PB011182	Strong similarity to COP9 signalosome chain COP8 - Arabidopsis thaliana	COP9 signalosome complex subunit 4		Ubiquitin	Signalosome complex subunit
A. niger CBS 513.88	An01g03590	170577	ANI_1_472014	4978110	XM_001388752.2	XP_001388789.2		PF01399.26| PCI; PB017798	Strong similarity to peptidase HPEP-6 from patent WO200042201- A2 - Homo sapiens	Protein CSN12 (a component of signalosome)		Ubiquitin
A. niger CBS 513.88	An08g05870	55773	ANI_1_830074	4982903	XM_001392667.2	XP_001392704.2		PF00888.21| Cullin; PF10557.8| Cullin_Nedd8	Strong similarity to cullin 1 - Homo sapiens	Cullin		Ubiquitin	Cullin
A. niger CBS 513.88	An14g06520	-		4987511	XM_001401239.2	XP_001401276.2		PF00888.21| Cullin; PF10557.8| Cullin_Nedd8; PF11894.7| Nup192	Strong similarity to ubiquitin protein ligase CUL4A - Homo sapiens	Cullin-4B		Ubiquitin
A. niger CBS 513.88	An07g02110	128609	ANI_1_260064	4981478	XM_001391260.2	XP_001391297.1		PF00780.21| CNH; PF10366.8| Vps39_1; PF10367.8| Vps39_2; PF01591.12| 6PF2K; PF00637.14| Clathrin; PF08539.5| HbrB; PF00300.1| His_Phos_1; PB006715	Similarity to vacuolar carboxypeptidase Y Cpy - Saccharomyces cerevisiae	AvaB protein		Ubiquitin	Vacuolar-sorting protein
A. niger CBS 513.88	An18g05430	136905	ANI_1_704164	4990108	XM_001398956.2	XP_001398993.1	NUCLEAR	PF03357.20| Snf7; PB019803	Strong similarity to endosomal protein Snf7 - Saccharomyces cerevisiae	Vacuolar-sorting protein SNF7		Ubiquitin
A. niger CBS 513.88	An01g14120	35439	ANI_1_3328014	4977529	XM_001389775.1	XP_001389812.1	NUCLEAR	PF03256.15| ANAPC10; PB019676	Similarity to proteasome alpha subunit ProsMA5 - Drosophila melanogaster	Anaphase promoting complex subunit 10 (APC10)		Ubiquitin	Others
A. niger CBS 513.88	An12g05680	42312	ANI_1_1894104	4985918	XM_001395596.2	XP_001395633.2		PF00023.29| Ank; PF12796.6| Ank_2; PF13606.5| Ank_3; PF13637.5| Ank_4; PF13857.5| Ank_5; PF17100.4| NACHT_N	Similarity to erythrocyte splice form 1 of ankyrin ANK1 - Homo sapiens	ANK ankyrin repeat protein (99%, 57%)		Ubiquitin
A. niger CBS 513.88	An02g01770	206503	ANI_1_242024	4978663	XM_001399281.2	XP_001399318.2	NUCLEAR	PF04377.14| ATE_C; PF04376.12| ATE_N	Strong similarity to arginyl-tRNA-protein transferase Ate1 - Saccharomyces cerevisiae	Arginine-tRNA-protein transferase	2.3.2.8	Ubiquitin
A. niger CBS 513.88	An04g09170	205183	ANI_1_1370184	4991322	XM_001402238.2	XP_001402275.1		PF00004.28| AAA; PF07724.13| AAA_2; PF07728.13| AAA_5; PF01637.12| Arch_ATPase; PF00308.12| Bac_DnaA; PF02933.16| CDC48_2; PF02359.17| CDC48_N; PF05673.12| DUF815; PF01695.11| IstB_IS21; PF06745.7| KaiC; PF01078.15| Mg_chelatase; PF05729.11| NACHT; PF0105	Strong similarity to valosin-containing protein like AAA-ATPase Cdc48 - Saccharomyces cerevisiae	Cell division control protein 48		Ubiquitin
A. niger CBS 513.88	An04g05670	57355	ANI_1_936184	4990974	XM_001401894.2	XP_001401931.1		PF03357.20| Snf7; PB016785	Similarity to vacuolar sorting protein Snf7 - Saccharomyces cerevisiae	Charged multivesicular body protein 5		Ubiquitin
A. niger CBS 513.88	An11g07120	179356	ANI_1_2220094	4984935	XM_001394652.1	XP_001394689.1	EXTRACELLULAR		Strong similarity to glutamyl endoprotease polypeptide from patent WO200268623-A2 - Aspergillus niger	Chitinase (97%, 27%)
A. niger CBS 513.88	An11g04890	178649	An11g04890	4984718	XM_001394442.2	XP_001394479.2		PF00009.26| GTP_EFTU	Similarity to multicatalytic endopeptidase regulator Rpn5 - Drosophila melanogaster	GTP-binding protein
A. niger CBS 513.88	An03g04140	54699	ANI_1_492034	4980403	XM_001390258.2	XP_001390295.1	CYTOPLASMIC	PF00795.21| CN_hydrolase	Strong similarity to N-terminal amidase Nta1 - Saccharomyces cerevisiae	Hydrolase, carbon-nitrogen family protein		Serine/threonine
A. niger CBS 513.88	An15g06440	210321	ANI_1_1682134	4988245	XM_001397135.2	XP_001397172.2	CYTOPLASMIC	PF00514.22| Arm; PF04826.7| DUF634; PF02985.21| HEAT; PF13646.5| HEAT_2; PF13513.5| HEAT_EZ; PF01749.19| IBB; PF11698.2| V-ATPase_H_C; PF03130; PB009019	Strong similarity to karyopherin alpha Srp1 - Saccharomyces cerevisiae [truncated ORF]	Importin subunit alpha-1		Serine/threonine
A. niger CBS 513.88	An04g08320	51449	ANI_1_2122184	4991236	XM_001402153.2	XP_001402190.2		PF07690.15| MFS_1; PB010459	Strong similarity to protease Mch5 - Saccharomyces cerevisiae	MFS monocarboxylate transporter		Serine
A. niger CBS 513.88	An16g02960	53643	ANI_1_1612144	4988689	XM_001397571.2	XP_001397608.2		PF01593.23| Amino_oxidase; PF07156.13| Prenylcys_lyase; PF13450.5| PF07992.8| NAD_binding_8; Pyr_redox_2	Strong similarity to prenylcysteine lyase PCL1 - Homo sapiens	Prenylcysteine lyase	4.4	Cysteine
A. niger CBS 513.88	An12g04750	202050	ANI_1_606104	4985824	XM_001395508.2	XP_001395545.1		PF01145.19| Band_7;PB016184	Strong similarity to prohibitin Phb2 - Saccharomyces cerevisiae	Prohibitin-2		Serine
A. niger CBS 513.88	An01g13070	205468	ANI_1_1768014	4977456	XM_001389672.2	XP_001389709.2		PF00226.30| DnaJ; PF02889.15| Sec63	Strong similarity to signal recognition particle receptor Sec63 - Saccharomyces cerevisiae	Protein translocation complex component (Npl1)		Ubiquitin
A. niger CBS 513.88	An07g10060	-	ANI_1_1290064	4982275	XM_001392044.2	XP_001392081.1	EXTRACELLULAR		Strong similarity to proteinase B inhibitor 2 Pbi2 - Saccharomyces cerevisiae	Proteinase B inhibitor
A. niger CBS 513.88	An08g05890	208023	ANI_1_834074	4982905	XM_001392669.2	XP_001392706.2		PB012450	Similarity to cell cycle control protein Cdc53 - Saccharomyces cerevisiae	Regulator of phospholipase D SRF1
A. niger CBS 513.88	An04g03950	50444	ANI_1_724184	4990801	XM_001401724.2	XP_001401761.2		PF12063.7| DUF3543; PF00069.24| Pkinase; PF07714.16| Pkinase_Tyr; PB004188	Strong similarity to serine/threonine protein kinase Apg1 - Saccharomyces cerevisiae	Serine/threonine-protein kinase ATG1	2.7.11.1	Serine/threonine
