# Supplementary material for: Bioinformatic mapping of a more precise Aspergillus niger degradome
Source: Sci Rep. 2021 Jan 12;11:693. doi: 10.1038/s41598-020-80028-3 (PMC7804941; doi:10.1038/s41598-020-80028-3)
Supplement: Supplementary file 4 — Supplementary Table S3. [file 41598_2020_80028_MOESM4_ESM.xls]

## Sheet: 186 putaive peptidases
Clan	Family	MEROPS ID	Peptidase or homologue (subtype)	MERNUM	Gene	Link	Locus	Megabases	Remark
SB	S8	S08.053	oryzin	MER0000346	pepD		ASPNIDRAFT_203039		An09g03780
SC	S10	S10.006	Mername-AA083 peptidase	MER0000415	pepF				An07g08030
GA	G1	G01.002	aspergilloglutamic peptidase	MER0001321					An01g00530
AA	A1	A01.016	aspergillopepsin I	MER0001436	pep1/pepA		An14g04710
AA	A1	A01.018	saccharopepsin	MER0001992	pepE		An02g07210
SC	S10	S10.001	carboxypeptidase Y	MER0004155	cpyA		An08g08750
SB	S8	S08.070	kexin	MER0005934	kexB		An01g08530
MA	M1	M01.006	Ape2 aminopeptidase	MER0015063	apsA		An04g03930
SC	S9	S09.057	apsC g.p. (Aspergillus niger N400)	MER0018170			An04g02850
MA	M1	unassigned	family M1 unassigned peptidases	MER0019751			An09g06800
SC	S10	S10.014	carboxypeptidase O	MER0027994	cpdA		ASPNIDRAFT_46979		An02g04690
SC	S9	S09.012	dipeptidyl-peptidase 5	MER0055019	dpp5		An12g04700
AA	A1	A01.079	PepAa peptidase	MER0090757			An15g06280
AA	A1	A01.080	PepAb peptidase	MER0090758	pepAb		ASPNIDRAFT_206384		An01g00370
AA	A1	A01.081	PepAc peptidase	MER0090759			An12g03300
AA	A1	A01.077	CtsD peptidase (Aspergillus-type)	MER0090760			An04g01440
AA	A1	unassigned	subfamily A1A unassigned peptidases	MER0090761			An07g00950
AA	A1	A01.015	barrierpepsin	MER0090762			An13g02130
PB	T1	unassigned	subfamily T1A unassigned peptidases	MER0091406			An02g03400
PB	T1	T01.P02	Mername-AA231 pseudogene (Homo sapiens)	MER0091410			An04g01800
PB	T1	T01.984	proteasome subunit beta 2	MER0091411			An04g01870
PB	T1	T01.011	proteasome subunit beta2c	MER0091413			An11g04620
PB	T1	T01.973	proteasome subunit alpha 4	MER0091414			An11g06720
PB	T1	T01.976	proteasome subunit alpha 1	MER0091416			An15g00510
PB	T1	T01.A12	20S proteasome component beta 6	MER0091417			An18g06700
PB	T1	unassigned	subfamily T1A unassigned peptidases	MER0091418			An18g06800
CA	C2	C02.008	Rim13 peptidase	MER0091562			ASPNIDRAFT_171058		An01g04680
CA	C12	C12.009	Uch2 peptidase	MER0091563			An01g11160
CD	C13	C13.005	glycosylphosphatidylinositol:protein transamidase	MER0091564			An01g13530
CA	C12	C12.002	ubiquitinyl hydrolase-YUH1	MER0091565			An02g13920
CD	C50	unassigned	family C50 unassigned peptidases	MER0091566			An07g03090
CA	C12	unassigned	family C12 unassigned peptidases	MER0091568			An11g11130
MA	M4	unassigned	family M4 unassigned peptidases	MER0091631			An12g05900
SF	S26	S26.010	signalase (animal) 21 kDa component	MER0091757			An01g00560
SC	S10	unassigned	family S10 unassigned peptidases	MER0091863			An03g05200
SC	S10	S10.006	Mername-AA083 peptidase	MER0091865			An05g02170
SC	S10	S10.016	carboxypeptidase OcpB	MER0091866			ASPNIDRAFT_52517		An06g00310
SC	S10	unassigned	family S10 unassigned peptidases	MER0091868			An11g06350
MC	M14	non-peptidase homologue	subfamily M14A non-peptidase homologues	MER0091869	ecm14		ASPNIDRAFT_211616		An12g04170
MH	M20	non-peptidase homologue	subfamily M20D non-peptidase homologues	MER0092047			ASPNIDRAFT_170877		An01g11610
MH	M20	unassigned	family M20D unassigned peptidases	MER0092048			An02g00990
MH	M20	unassigned	family M20D unassigned peptidases	MER0092053			An12g02360
MG	M24	M24.A11	SPBC4F6.19c g.p. (Schizosaccharomyces pombe)	MER0093049			ASPNIDRAFT_132947		An01g14920
CA	C19	non-peptidase homologue	family C19 non-peptidase homologues	MER0093050			An02g07490
MH	M20	M20.002	Gly-Xaa carboxypeptidase	MER0093051			An02g13740
CA	C19	C19.A65	ubp14 (Schizosaccharomyces pombe)	MER0093052			An02g14990
MA	M49	M49.004	dipeptidyl-peptidase III (Saccharomyces-type)	MER0093055			An04g00410
MG	M24	M24.002	methionyl aminopeptidase 2	MER0093056			ASPNIDRAFT_54630		An04g01330
MA	M41	M41.004	i-AAA peptidase	MER0093057			An04g04970
GA	G1	unassigned	family G1 unassigned peptidases	MER0093065			An07g00320
MA	M41	M41.003	m-AAA peptidase	MER0093069			An07g07000
MP	M67	M67.001	RPN11 peptidase	MER0093070			An07g07860
CA	C19	C19.004	Ubp3 ubiquitin peptidase	MER0093071			An07g09730
ME	M16	M16.985	mitochondrial processing peptidase subunit alpha unit 2	MER0093073			ASPNIDRAFT_47573		An08g04080
SF	S26	S26.012	mitochondrial inner membrane peptidase 2	MER0093075			An09g02730
MH	M18	M18.001	aminopeptidase I	MER0093078			An09g06250
ME	M16	non-peptidase homologue	subfamily M16B non-peptidase homologues	MER0093079			An09g06650
CF	C15	unassigned	family C15 unassigned peptidases	MER0093080			An11g01970
MA	M3	M03.006	mitochondrial intermediate peptidase	MER0093084	2020-10-01		An11g05710
MH	M20	M20.017	Dug1 peptidase	MER0093085			An11g11180
CA	C54	C54.001	ATG4 peptidase	MER0093086	atg4		An11g11320
CA	C19	unassigned	family C19 unassigned peptidases	MER0093088			An12g08370
CE	C48	unassigned	family C48 unassigned peptidases	MER0093091			An13g01190
SC	S15	non-peptidase homologue	family S15 non-peptidase homologues	MER0093092			An13g02260
MH	M28	M28.006	Mername-AA063 peptidase	MER0093095	lap1		An14g00620
SB	S53	S53.010	grifolisin	MER0093096			An14g02470
CA	C19	unassigned	family C19 unassigned peptidases	MER0093097			An14g05150
MA	M3	unassigned	subfamily M3A unassigned peptidases	MER0093099			An15g02290
GA	G1	G01.004	peptidase EapC	MER0093102			An15g07700
AA	A1	non-peptidase homologue	subfamily A1A non-peptidase homologues	MER0093103			An15g07770
SE	S12	unassigned	family S12 unassigned peptidases	MER0093107			An16g06750
MH	M20	M20.A16	C44E12.1 g.p. (Caenorhabditis elegans)	MER0093109			An18g06210
PB	T1	unassigned	family T1 unassigned peptidases	MER0093110			ASPNIDRAFT_43045		An18g06680
SC	S9	unassigned	subfamily S9B unassigned peptidases	MER0093111			An01g01210
CA	C1	C01.085	bleomycin hydrolase (yeast)	MER0093112			An01g01720
SB	S53	S53.007	aorsin	MER0093113			An01g01750
MA	M36	M36.001	fungalysin	MER0093114	mep		An01g02070
CA	C19	unassigned	family C19 unassigned peptidases	MER0093115	creB		ASPNIDRAFT_55348		An01g08470
MJ	M19	unassigned	family M19 unassigned peptidases	MER0093118			An01g11740
ME	M16	M16.003	mitochondrial processing peptidase beta-subunit	MER0093120			An01g12210
PB	T1	T01.971	proteasome subunit alpha 6	MER0093121			An02g07040
SC	S15	non-peptidase homologue	family S15 non-peptidase homologues	MER0093122			An04g03100
MG	M24	M24.A09	YFR006W g.p. (Saccharomyces cerevisiae)	MER0093125	pepP		An05g00050
SB	S53	S53.010	grifolisin	MER0093126			An06g00190
MP	M67	M67.973	26S proteasome non-ATPase regulatory subunit 7	MER0093129			An07g10110
SB	S53	S53.010	grifolisin	MER0093134			An08g04640
SB	S53	S53.007	aorsin	MER0093136			An11g01110
SC	S28	S28.004	acid prolyl endopeptidase (Aspergillus sp.)	MER0093138			An12g05960
GA	G1	unassigned	family G1 unassigned peptidases	MER0093141			An14g03250
M-	M79	M79.002	RCE1 peptidase (Homo sapiens-type)	MER0093142			An14g03420
SC	S33	unassigned	family S33 unassigned peptidases	MER0093144			An16g06070
SC	S15	non-peptidase homologue	family S15 non-peptidase homologues	MER0093145			An16g06560
SC	S9	S09.012	dipeptidyl-peptidase 5	MER0093147			An16g08150
AA	A1	unassigned	subfamily A1A unassigned peptidases	MER0093148			An18g01320
SB	S8	non-peptidase homologue	subfamily S8A non-peptidase homologues	MER0093149			An02g02850
CA	C19	C19.A61	ubp8 (Schizosaccharomyces pombe-type)	MER0093152			ASPNIDRAFT_176112		An06g01920
MA	M3	M03.009	oligopeptidase MepB	MER0093153			An07g01970
PB	T1	T01.A11	SPCC1442.06 g.p. (Schizosaccharomyces pombe)	MER0093154			An07g02010
AA	A1	unassigned	family A1 unassigned peptidases	MER0093155			An11g00310
SJ	S16	unassigned	family S16 unassigned peptidases	MER0093156			An18g02980
SC	S15	non-peptidase homologue	family S15 non-peptidase homologues	MER0093158			An02g01000
MH	M18	M18.002	aspartyl aminopeptidase	MER0093160			An02g11940
SK	S14	S14.A02	At5g23140 (Arabidopsis thaliana)-type peptidase	MER0093161			An02g11960
PA	S1	S01.434	Nma111 peptidase	MER0093164	nma111		An08g08670
MG	M24	M24.026	aminopeptidase P3	MER0093165			An11g06960
AA	A1	non-peptidase homologue	subfamily A1A non-peptidase homologues	MER0093166			An11g09170
SF	S26	unassigned	subfamily S26A unassigned peptidases	MER0093168			An14g06320
MH	M28	M28.006	Mername-AA063 peptidase	MER0093170			An17g00390
MH	M28	M28.A05	hypothetical 47 kDa protein (Saccharomyces cerevisiae)	MER0093171			An18g03780
CD	C14	C14.035	metacaspase Yca1 (Saccharomyces cerevisiae-type)	MER0093173	casA		ASPNIDRAFT_187673		An18g05760
SC	S15	non-peptidase homologue	family S15 non-peptidase homologues	MER0093177			An16g07710
SJ	S16	S16.010	PIM1 peptidase (Saccharomyces-type)	MER0093178	pim1		ASPNIDRAFT_206674		An02g03760
MH	M28	unassigned	subfamily M28B unassigned peptidases	MER0093179			An02g06300
MA	M48	M48.001	Ste24 peptidase	MER0093181			An04g01950
ME	M16	M16.A04	insulysin homologue (Saccharomyces cerevisiae)	MER0093182			An04g01980
CA	C19	C19.099	UBP15 peptidase (Saccharomyces cerevisiae)	MER0093185			ASPNIDRAFT_212470		An09g05480
SB	S53	S53.007	aorsin	MER0093201			An03g01010
AA	A1	non-peptidase homologue	subfamily A1A non-peptidase homologues	MER0110116			An11g09240
CA	C85	C85.007	YOD1 peptidase	MER0116562			An11g11090
PC	C56	non-peptidase homologue	family C56 non-peptidase homologues	MER0168231			An16g00930
PB	T1	T01.010	proteasome subunit beta1c	MER0180622			ASPNIDRAFT_44752		An13g01210
GA	G1	unassigned	family G1 unassigned peptidases	MER0189110			ASPNIDRAFT_126639		126639 (OWW36689.1)
MA	M80	M80.A01	F14J16.17 protein (Arabidopsis thaliana)	MER0215838			An01g05470
MA	M80	M80.A04	SPCC1442.07c g.p. (Schizosaccharomyces pombe)	MER0215839			ASPNIDRAFT_176775		An08g05390
MJ	M38	non-peptidase homologue	family M38 non-peptidase homologues	MER0224768			An14g03560
MA	M76	M76.002	ATP23 peptidase (Saccharomyces cerevisiae-type)	MER0313243	atp23		An05g00110
CA	C65	unassigned	family C65 unassigned peptidases	MER0330735			ASPNIDRAFT_39420		39420
MA	M49	M49.973	protein similar to dipeptidylpeptidase III (Rattus norvegicus)	MER0368811			An01g02980
AA	A1	unassigned	subfamily A1A unassigned peptidases	MER0383665			ASPNIDRAFT_53364		53364
CA	C12	unassigned	family C12 unassigned peptidases	MER0428943			An08g11630
CA	C19	unassigned	family C19 unassigned peptidases	MER0429976			An17g01260
CA	C19	unassigned	family C19 unassigned peptidases	MER0429977			An07g10130
CA	C19	unassigned	family C19 unassigned peptidases	MER0431678			ASPNIDRAFT_39581		39581
CA	C19	unassigned	family C19 unassigned peptidases	MER0432386					An11g04380
MA	M10	non-peptidase homologue	subfamily M10A non-peptidase homologues	MER0467469			An12g02780
MH	M20	unassigned	family M20D unassigned peptidases	MER0474456			ASPNIDRAFT_178302		An11g08890
CA	C85	C85.008	OTU2 peptidase (Saccharomyces cerevisiae-type)	MER0626089					An01g09320
MJ	M38	non-peptidase homologue	family M38 non-peptidase homologues	MER0626092					An02g00090
ST	S54	unassigned	family S54 unassigned peptidases	MER0626121					An08g10730
SC	S33	non-peptidase homologue	family S33 non-peptidase homologues	MER0626126					An09g02370
SC	S33	unassigned	family S33 unassigned peptidases	MER0626149					An13g02620
MJ	M38	non-peptidase homologue	family M38 non-peptidase homologues	MER0626158					An15g04370
MH	M28	unassigned	family M28 unassigned peptidases	MER0626170					An04g02880
MA	M12	unassigned	subfamily M12B unassigned peptidases	MER0626171					An04g05530
CA	C110	C110.UPW	family C110 unassigned peptidases	MER0626320					An11g01080
SC	S15	non-peptidase homologue	family S15 non-peptidase homologues	MER1021122	ASPNIDRAFT_48541				An07g01430
SC	S15	non-peptidase homologue	family S15 non-peptidase homologues	MER1023160	ASPNIDRAFT_131499				131499
MG	M24	M24.001	methionyl aminopeptidase 1 (Escherichia-type)	MER0093116			An01g11340
MG	M24	M24.002	methionyl aminopeptidase 2	MER0093117			An01g11360
PB	T1	unassigned	subfamily T1A unassigned peptidases	MER0091407			An02g10790
SC	S9	S09.006	dipeptidyl aminopeptidase B (fungus)	MER0016548	dapB		An02g11420
MH	M20	M20.974	acetylornithine deacetylase ArgE	MER0092049			An02g12680
MH	M28	M28.001	aminopeptidase Y	MER0093054			An03g01660
ME	M16	M16.013	CYM1 peptidase (Saccharomyces cerevisiae)	MER0093183			An04g02320
MA	M48	unassigned	subfamily M48C unassigned peptidases	MER0093123			An04g07380
MH	M20	M20.017	Dug1 peptidase	MER0093124			An04g10270
MA	M1	M01.034	leukotriene A4 hydrolase (Saccharomyces cerevisiae)	MER0091630			An05g00070
SC	S10	unassigned	family S10 unassigned peptidases	MER0091864			An05g01870
MA	M3	unassigned	subfamily M3A unassigned peptidases	MER0093066			An07g00470
SB	S8	unassigned	subfamily S8A unassigned peptidases	MER0000342	pepC		An07g03880
ME	M16	M16.008	Ste23 peptidase	MER0093067			An07g06490
MG	M24	M24.001	methionyl aminopeptidase 1 (Escherichia-type)	MER0093127			An07g09120
MA	M43	M43.008	Mername-AA293 peptidase	MER0093131			An07g10410
SC	S10	unassigned	family S10 unassigned peptidases	MER0091867	kex1		An08g00430
SC	S28	S28.004	acid prolyl endopeptidase (Aspergillus sp.)	MER0093133	EPR		An08g04490
MH	M20	non-peptidase homologue	subfamily M20D non-peptidase homologues	MER0092050			An08g07280
PB	T1	T01.012	proteasome subunit beta5c	MER0091412			An11g01760
CA	C2	unassigned	subfamily C2A unassigned peptidases	MER0091567			An11g02950
MH	M20	non-peptidase homologue	subfamily M20F non-peptidase homologues	MER0093081			An11g03000
SC	S33	unassigned	family S33 unassigned peptidases	MER0016432	papA		An11g04730
CD	C14	unassigned	subfamily C14B unassigned peptidases	MER0093175			An11g05400
CA	C12	non-peptidase homologue	family C12 non-peptidase homologues	MER0091569			An12g01820
SC	S33	unassigned	family S33 unassigned peptidases	MER0093089			An12g08560
SB	S8	unassigned	subfamily S8A unassigned peptidases	MER0093140			An14g01530
CE	C48	unassigned	family C48 unassigned peptidases	MER0091570			An14g05500
	A22	unassigned	subfamily A22B unassigned peptidases	MER0091758			An15g02400
MA	M12	unassigned	subfamily M12B unassigned peptidases	MER0093169			An15g03750
ST	S54	unassigned	family S54 unassigned peptidases	MER0113266			An15g06920
ME	M16	non-peptidase homologue	subfamily M16A non-peptidase homologues	MER0380147			An16g01860
SB	S53	S53.010	grifolisin	MER0093176			An16g02250
SE	S12	unassigned	family S12 unassigned peptidases	MER0093143			An16g02560
SC	S10	S10.016	carboxypeptidase OcpB	MER0091871			An16g09010
SC	S10	S10.016	carboxypeptidase OcpB	MER0091872			An17g00760
MH	M28	M28.007	ALTERED MERISTEM PROGRAM1-like peptidase	MER0093172			An18g03980
MJ	M38	non-peptidase homologue	family M38 non-peptidase homologues	MER0862358	An11g05920
SC	S15	non-peptidase homologue	family S15 non-peptidase homologues	MER1026889	An04g00980

## Sheet: Duplicate peptidases
Supplementary Table S3. Comparisons between the peptidases identified in this study and those deposited in MEROPS database
Clan	Family	MEROPS ID	Peptidase or homologue (subtype)	MERNUM	Gene	Link	Locus	Megabases	Remark	Old locus tag
MA	M49	unassigned	family M49 unassigned peptidases	MER0302073			ASPNIDRAFT_36281
SC	S28	S28.004	acid prolyl endopeptidase (Aspergillus sp.)	MER0093139			ASPNIDRAFT_121842
CD	C14	unassigned	subfamily C14B unassigned peptidases	MER0093077	casB		ASPNIDRAFT_122116
CA	C19	unassigned	family C19 unassigned peptidases	MER0093159			ASPNIDRAFT_175538
MH	M20	unassigned	family M20D unassigned peptidases	MER0092051			ASPNIDRAFT_178113
CA	C19	unassigned	family C19 unassigned peptidases	MER0431674			ASPNIDRAFT_179052
MG	M24	M24.A09	YFR006W g.p. (Saccharomyces cerevisiae)	MER0093048			ASPNIDRAFT_205471
CA	C19	unassigned	family C19 unassigned peptidases	MER0431677			ASPNIDRAFT_207003
SC	S9	unassigned	subfamily S9C unassigned peptidases	MER0093076			ASPNIDRAFT_212641
MG	M24	unassigned	subfamily M24B unassigned peptidases	MER0093150	ampp		ASPNIDRAFT_213466
MP	M67	M67.A14	sst2 g.p. (Schizosaccharomyces pombe)	MER0100122			ASPNIDRAFT_225616
MH	M20	unassigned	family M20D unassigned peptidases	MER0373331			ASPNIDRAFT_36655
PB	T1	T01.975	proteasome subunit alpha 5	MER0466687			ASPNIDRAFT_36822
AA	A1	unassigned	subfamily A1A unassigned peptidases	MER0425711			ASPNIDRAFT_38713
SC	S10	unassigned	family S10 unassigned peptidases	MER0296818			ASPNIDRAFT_39181
MA	M3	unassigned	subfamily M3A unassigned peptidases	MER0342298			ASPNIDRAFT_40484
SC	S33	unassigned	family S33 unassigned peptidases	MER0381505			ASPNIDRAFT_40935
SC	S10	S10.014	carboxypeptidase O	MER0091870			ASPNIDRAFT_41638
CA	C19	unassigned	family C19 unassigned peptidases	MER0431681			ASPNIDRAFT_41865
CA	C19	unassigned	family C19 unassigned peptidases	MER0093137			ASPNIDRAFT_42477
CE	C48	unassigned	family C48 unassigned peptidases	MER0093184			ASPNIDRAFT_43191
CA	C19	unassigned	family C19 unassigned peptidases	MER0431676			ASPNIDRAFT_51035
SE	S12	S12.002	aminopeptidase DmpB	MER0055339			ASPNIDRAFT_54419
CA	C19	unassigned	family C19 unassigned peptidases	MER0093063			ASPNIDRAFT_119138		ubiquitin carboxyl-terminal hydrolase	An06g01380
ME	M16	non-peptidase homologue	subfamily M16A non-peptidase homologues	MER0381916			ASPNIDRAFT_180100	EHA24109.1	XP_001391726.2| a-pheromone processing metallopeptidase Ste23 [Aspergillus niger CBS 513.88]	An07g06490
ME	M16	non-peptidase homologue	subfamily M16B non-peptidase homologues	MER0093072			ASPNIDRAFT_47573	EHA18024.1	XP_001392524.1| mitochondrial-processing peptidase subunit alpha [Aspergillus niger CBS 513.88]	An08g04080
CA	C19	unassigned	family C19 unassigned peptidases	MER0093083			An11g04380		ubiquitin hydrolase	An11g04380
ME	M16	unassigned	subfamily M16A unassigned peptidases	MER0093106			An16g01860		a-pheromone processing metallopeptidase Ste23	An16g01860
CA	C19	unassigned	family C19 unassigned peptidases	MER0432388					XP_001398355.2| ubiquitin hydrolase family protein [Aspergillus niger CBS 513.88]	An17g01260
CA	C19	unassigned	family C19 unassigned peptidases	MER0432389					XP_001399883.2| ubiquitin carboxyl-terminal hydrolase 16 [Aspergillus niger CBS 513.88]	An02g07490
PB	T1	unassigned	subfamily T1A unassigned peptidases	MER0491241					XP_001399133.2| proteasome component C1 [Aspergillus niger CBS 513.88]	An18g06800
MA	M1	M01.006	Ape2 aminopeptidase	MER0032332					aminopeptidase	An04g03930
ST	S54	unassigned	family S54 unassigned peptidases	MER0626115					XP_001392185.1| rhomboid family protein [Aspergillus niger CBS 513.88]	An08g00670
ME	M16	unassigned	subfamily M16A unassigned peptidases	MER0699557					GAQ46611.1| a-pheromone processing metallopeptidase Ste23 [Aspergillus niger]	An16g01860
ME	M16	unassigned	subfamily M16A unassigned peptidases	MER0703232					a-pheromone processing metallopeptidase Ste23 [Aspergillus niger CBS 513.88]	An07g06490
ME	M16	unassigned	subfamily M16B unassigned peptidases	MER0744550					XP_001389628.1| mitochondrial-processing peptidase subunit beta [Aspergillus niger CBS 513.88]	An01g12210
MH	M18	unassigned	family M18 unassigned peptidases	MER0883549					XP_001393937.1| vacuolar aspartyl aminopeptidase Lap4 [Aspergillus niger CBS 513.88]	An09g06250
MJ	M19	unassigned	family M19 unassigned peptidases	MER1128697					XP_001389584.1| dipeptidase [Aspergillus niger CBS 513.88]	An01g11740
CA	C1	unassigned	subfamily C1B unassigned peptidases	MER1165945					XP_001388611.2| cysteine protease [Aspergillus niger CBS 513.88]	An01g01720
CA	C12	unassigned	family C12 unassigned peptidases	MER1171216					XP_001400523.1| ubiquitin hydrolase L3 [Aspergillus niger CBS 513.88]	An02g13920
CA	C12	unassigned	family C12 unassigned peptidases	MER1171515					XP_001389529.2| ubiquitin carboxyl-terminal hydrolase 2 [Aspergillus niger CBS 513.88]	An01g11160
CA	C12	unassigned	family C12 unassigned peptidases	MER1171526					XP_001400523.1| ubiquitin hydrolase L3 [Aspergillus niger CBS 513.88]	An02g13920
CA	C12	unassigned	family C12 unassigned peptidases	MER1173030					XP_001395070.2| ubiquitin carboxyl-terminal hydrolase, family 1 protein [Aspergillus niger CBS 513.88]	An11g11130
GA	G1	unassigned	family G1 unassigned peptidases	MER1177468					XP_001391125.1| aspergillopepsin-2 heavy chain [Aspergillus niger CBS 513.88]	An07g00320
MA	M1	unassigned	family M1 unassigned peptidases	MER1183788					XP_001401759.1| aminopeptidase 2 [Aspergillus niger CBS 513.88]	An04g03930
MA	M3	unassigned	subfamily M3A unassigned peptidases	MER1185114					GAQ39978.1| neurolysin [Aspergillus niger]	An07g00470
MH	M28	unassigned	subfamily M28E unassigned peptidases	MER1248468					XP_001400691.1| leucine aminopeptidase 1 [Aspergillus niger CBS 513.88]	An14g00620
MH	M28	unassigned	subfamily M28E unassigned peptidases	MER1248491					XP_001400691.1| leucine aminopeptidase 1 [Aspergillus niger CBS 513.88]	An14g00620
SB	S8	unassigned	subfamily S8B unassigned peptidases	MER1286605					XP_001389275.1| dibasic-processing endoprotease [Aspergillus niger CBS 513.88]	An01g08530
SC	S9	unassigned	subfamily S9B unassigned peptidases	MER1297625					XP_001400269.2| pheromone maturation dipeptidyl aminopeptidase DapB [Aspergillus niger CBS 513.88]	An02g11420
SC	S15	non-peptidase homologue	family S15 non-peptidase homologues	MER0093163			An07g01430		X-Pro dipeptidyl-peptidase (S15 family) protein	An07g01430
SC	S33	non-peptidase homologue	family S33 non-peptidase homologues	MER0626143					XP_001395907.2| proteinase [Aspergillus niger CBS 513.88]	An12g08560
SB	S8	non-peptidase homologue	subfamily S8A non-peptidase homologues	MER0967679	An14g02470/ASPNIDRAFT_211032				tripeptidyl-peptidase sed2	An14g02470
CA	C12	non-peptidase homologue	family C12 non-peptidase homologues	MER1171591					XP_001395268.2| ubiquitin carboxyl-terminal hydrolase, family 1 protein [Aspergillus niger CBS 513.88]	An12g01820
MC	M14	non-peptidase homologue	subfamily M14A non-peptidase homologues	MER1229981					XP_001395491.1| metallocarboxypeptidase [Aspergillus niger CBS 513.88]	An12g04170

## Sheet: Non-peptidase homologues
Clan	Family	MEROPS ID	Peptidase or homologue (subtype)	MERNUM	Gene	Link	Locus	Megabases	Remark
PC	C56	non-peptidase homologue	family C56 non-peptidase homologues	MER0179663			An01g10950		thiJ/PfpI family protein
SC	S9	non-peptidase homologue	family S9 non-peptidase homologues	MER0213704			An02g04580		dienelactone hydrolase family protein
SC	S9	non-peptidase homologue	family S9 non-peptidase homologues	MER0224203			An03g05860		acetylcholinesterase
PB	C44	non-peptidase homologue	family C44 non-peptidase homologues	MER0185653			An03g05940		glucosamine--fructose-6-phosphate aminotransferase [isomerizing]
SC	S33	non-peptidase homologue	family S33 non-peptidase homologues	MER0224204			An03g05960		epoxide hydrolase
SC	S9	non-peptidase homologue	family S9 non-peptidase homologues	MER0224205			An03g06490		GCB24089.1| carboxylesterase NlhH [Aspergillus awamori]
MG	M24	non-peptidase homologue	family M24 non-peptidase homologues	MER0093058			An04g08860		curved DNA-binding protein
MH	M20	non-peptidase homologue	family M20 non-peptidase homologues	MER0093151			An06g01880		beta-alanine synthase
MG	M24	non-peptidase homologue	subfamily M24B non-peptidase homologues	MER0093130			An07g10400		FACT complex subunit spt16
MP	M67	non-peptidase homologue	family M67 non-peptidase homologues	MER0123236			An08g01790		eukaryotic translation initiation factor 3 subunit H
PC	C56	non-peptidase homologue	family C56 non-peptidase homologues	MER0180062			An08g09630		GCB23008.1| isonitrile hydratase [Aspergillus awamori]
SC	S9	non-peptidase homologue	family S9 non-peptidase homologues	MER0093135			An08g10990		dienelactone hydrolase family protein
SC	S9	non-peptidase homologue	family S9 non-peptidase homologues	MER0209841	faeC		An12g02550		feruloyl esterase C
PC	C56	non-peptidase homologue	family C56 non-peptidase homologues	MER0167942			An12g04380		thiJ/PfpI family protein
MH	M20	non-peptidase homologue	family M20 non-peptidase homologues	MER0093090			An12g10500		beta-alanine synthase
MJ	M38	non-peptidase homologue	family M38 non-peptidase homologues	MER0224766			An14g02860		XP_025566506.1| amidohydrolase [Aspergillus vadensis CBS 113365]
SC	S9	non-peptidase homologue	family S9 non-peptidase homologues	MER0210420			An16g00320		dienelactone hydrolase family protein
CA	C19	non-peptidase homologue	family C19 non-peptidase homologues	MER0093104			An16g01490		MATH and UCH domain protein
SC	S9	non-peptidase homologue	family S9 non-peptidase homologues	MER0214211			An16g06490		endo-1,3-1,4-beta-D-glucanase
MA	M1	non-peptidase homologue	family M1 non-peptidase homologues	MER0093146			An16g07860		TATA-binding protein associated factor Taf2
MP	M67	non-peptidase homologue	subfamily M67A non-peptidase homologues	MER0093108			An17g00690		COP9 signalosome complex subunit 6
PB	C44	non-peptidase homologue	family C44 non-peptidase homologues	MER0052003			An18g06820		glucosamine--fructose-6-phosphate aminotransferase [isomerizing]
MH	M20	non-peptidase homologue	subfamily M20D non-peptidase homologues	MER0092055			ASPNIDRAFT_134125		XP_001396719.2| amidohydrolase [Aspergillus niger CBS 513.88]
MH	M20	non-peptidase homologue	subfamily M20D non-peptidase homologues	MER0374543			ASPNIDRAFT_134132	EHA18254.1	XP_001392843.2| amidohydrolase [Aspergillus niger CBS 513.88]
SE	S12	non-peptidase homologue	family S12 non-peptidase homologues	MER0421069			ASPNIDRAFT_177558	EHA18442.1	RDH18478.1| beta-lactamase/transpeptidase-like protein [Aspergillus niger ATCC 13496]
CA	C19	non-peptidase homologue	family C19 non-peptidase homologues	MER0431675			ASPNIDRAFT_44214	EHA20469.1	XP_001401556.2| snRNP assembly factor [Aspergillus niger CBS 513.88]
PB	C44	non-peptidase homologue	family C44 non-peptidase homologues	MER0457514			ASPNIDRAFT_57091	EHA20420.1	XP_001401499.1| asparagine synthetase [glutamine-hydrolyzing] 2 [Aspergillus niger CBS 513.88]
SC	S9	non-peptidase homologue	family S9 non-peptidase homologues	MER0210856					XP_001393422.2| PAF acetylhydrolase family protein [Aspergillus niger CBS 513.88]
SC	S9	non-peptidase homologue	family S9 non-peptidase homologues	MER0213186					XP_001394739.2| lipase/esterase family protein [Aspergillus niger CBS 513.88]	An11g07700
SC	S33	non-peptidase homologue	family S33 non-peptidase homologues	MER0213609					XP_001398903.2| alpha/beta hydrolase [Aspergillus niger CBS 513.88]
SC	S33	non-peptidase homologue	family S33 non-peptidase homologues	MER0213640					GCB26000.1| bifunctional epoxide hydrolase 2 [Aspergillus awamori]
SC	S9	non-peptidase homologue	family S9 non-peptidase homologues	MER0213876					XP_001398516.2| dienelactone hydrolase family protein [Aspergillus niger CBS 513.88]
SC	S33	non-peptidase homologue	family S33 non-peptidase homologues	MER0214315					XP_001398875.2| dual specificity phosphatase catalytic domain protein [Aspergillus niger CBS 513.88]
AA	A11	non-peptidase homologue	family A11 non-peptidase homologues	MER0224195					hypothetical protein ANI_1_1018084 [Aspergillus niger CBS 513.88]
SC	S9	non-peptidase homologue	family S9 non-peptidase homologues	MER0224207					EHA21392.1| carboxylesterase [Aspergillus niger ATCC 1015]
AA	A11	non-peptidase homologue	family A11 non-peptidase homologues	MER0224210					TPR10669.1| Phosphoenolpyruvate phosphomutase family protein [Aspergillus niger]
MJ	M38	non-peptidase homologue	family M38 non-peptidase homologues	MER0224765					AIG55189.1| ochratoxinase amidase 2 [Aspergillus niger]
MJ	M38	non-peptidase homologue	family M38 non-peptidase homologues	MER0224767					XP_001400962.2| allantoinase [Aspergillus niger CBS 513.88]
MJ	M38	non-peptidase homologue	family M38 non-peptidase homologues	MER0437462					XP_001392857.2| aspartate carbamoyltransferase [Aspergillus niger CBS 513.88]
CA	C19	non-peptidase homologue	family C19 non-peptidase homologues	MER0624525					XP_001401495.1| UBX domain protein [Aspergillus niger CBS 513.88]
SC	S33	non-peptidase homologue	family S33 non-peptidase homologues	MER0626088					XP_001389187.2| toxin biosynthesis protein [Aspergillus niger CBS 513.88]
MJ	M38	non-peptidase homologue	family M38 non-peptidase homologues	MER0626093					GAA92994.1| guanine deaminase [Aspergillus kawachii IFO 4308]
PC	C56	non-peptidase homologue	family C56 non-peptidase homologues	MER0626097					XP_001400124.1| phosphoribosylformylglycinamidine synthase [Aspergillus niger CBS 513.88]
SC	S33	non-peptidase homologue	family S33 non-peptidase homologues	MER0626098					XP_001400176.1| alpha/beta hydrolase [Aspergillus niger CBS 513.88]
SC	S9	non-peptidase homologue	family S9 non-peptidase homologues	MER0626102					XP_001400560.2| carboxylesterase family protein [Aspergillus niger CBS 513.88]	An02g14290
SC	S9	non-peptidase homologue	family S9 non-peptidase homologues	MER0626105					GCB23209.1| lipase 1 [Aspergillus awamori]	An06g00350
SC	S9	non-peptidase homologue	family S9 non-peptidase homologues	MER0626111					XP_001391529.1| chlorogenic acid esterase precursor [Aspergillus niger CBS 513.88]	An07g04470
SC	S33	non-peptidase homologue	family S33 non-peptidase homologues	MER0626112					XP_001391543.1| epoxide hydrolase [Aspergillus niger CBS 513.88]
SC	S9	non-peptidase homologue	subfamily S9C non-peptidase homologues	MER0626113					GCB17515.1| probable carboxylesterase 6 [Aspergillus awamori]	An07g05430
SC	S33	non-peptidase homologue	family S33 non-peptidase homologues	MER0626114					alpha/beta hydrolase [Aspergillus niger CBS 513.88]	An07g05740
MJ	M38	non-peptidase homologue	family M38 non-peptidase homologues	MER0626118					XP_025456880.1| D-hydantoinase [Aspergillus niger CBS 101883]
SC	S9	non-peptidase homologue	family S9 non-peptidase homologues	MER0626122					XP_001393286.1| triacylglycerol lipase [Aspergillus niger CBS 513.88]	An08g11860
SC	S9	non-peptidase homologue	subfamily S9C non-peptidase homologues	MER0626123					XP_001393371.1| abhydrolase domain-containing protein [Aspergillus niger CBS 513.88]
SC	S9	non-peptidase homologue	family S9 non-peptidase homologues	MER0626128					RDK41401.1| carboxylesterase [Aspergillus phoenicis ATCC 13157]	XP_003188795.1
SC	S9	non-peptidase homologue	family S9 non-peptidase homologues	MER0626131					XP_001395189.2| cholinesterase [Aspergillus niger CBS 513.88]	An12g01000
SC	S9	non-peptidase homologue	family S9 non-peptidase homologues	MER0626136					XP_026628444.1| Alpha/Beta hydrolase protein [Aspergillus welwitschiae]
PB	C44	non-peptidase homologue	family C44 non-peptidase homologues	MER0626140					XP_001395815.2| asparagine synthetase [Aspergillus niger CBS 513.88]
SC	S33	non-peptidase homologue	family S33 non-peptidase homologues	MER0626144					XP_001395945.1| epoxide hydrolase [Aspergillus niger CBS 513.88]
MJ	M38	non-peptidase homologue	family M38 non-peptidase homologues	MER0626151					XP_026622959.1| dihydropyrimidinase [Aspergillus welwitschiae]
SC	S33	non-peptidase homologue	family S33 non-peptidase homologues	MER0626154					XP_001401350.2| haloalkane dehalogenase family protein [Aspergillus niger CBS 513.88]
SC	S33	non-peptidase homologue	family S33 non-peptidase homologues	MER0626161					XP_001397422.2| epoxide hydrolase [Aspergillus niger CBS 513.88]
SC	S33	non-peptidase homologue	family S33 non-peptidase homologues	MER0626162					XP_001397530.1| epoxide hydrolase [Aspergillus niger CBS 513.88]
SC	S9	non-peptidase homologue	family S9 non-peptidase homologues	MER0626163					XP_001398105.1| chlorogenic acid esterase precursor [Aspergillus niger CBS 513.88]	An16g08070
MJ	M38	non-peptidase homologue	family M38 non-peptidase homologues	MER0626165					XP_001398201.1| N-acetylglucosamine-6-phosphate deacetylase (NagA)
SC	S33	non-peptidase homologue	family S33 non-peptidase homologues	MER0626166					TPR01227.1| Alpha/beta hydrolase family protein [Aspergillus niger]
SC	S9	non-peptidase homologue	subfamily S9C non-peptidase homologues	MER0626169					RDK47249.1| alpha/beta-hydrolase [Aspergillus phoenicis ATCC 13157]
SC	S33	non-peptidase homologue	family S33 non-peptidase homologues	MER0626172					XP_001402257.1| epoxide hydrolase [Aspergillus niger CBS 513.88]
SC	S9	non-peptidase homologue	family S9 non-peptidase homologues	MER0626173					EHA20169.1| carboxylesterase [Aspergillus niger ATCC 1015]
SC	S9	non-peptidase homologue	family S9 non-peptidase homologues	MER0626174					EHA20169.1| carboxylesterase [Aspergillus niger ATCC 1015]
CA	C110	C110.UNW	family C110 non-peptidase homologues	MER0627173					TPR06952.1| tRNA intron endonuclease, catalytic C-terminal domain family protein [Aspergillus niger]
PC	C56	non-peptidase homologue	family C56 non-peptidase homologues	MER0734525	ASPNIDRAFT_39359			EHA19940.1	XP_001394854.2| chaperone protein HSP31 [Aspergillus niger CBS 513.88]
MH	M20	non-peptidase homologue	subfamily M20F non-peptidase homologues	MER0804442	ASPNIDRAFT_178656			EHA19495.1	XP_001394302.2| WD repeat protein [Aspergillus niger CBS 513.88]
MJ	M38	non-peptidase homologue	family M38 non-peptidase homologues	MER0863266	ASPNIDRAFT_199078			EHA19379.1	RDK37486.1| 5-methylthioadenosine/S-adenosylhomocysteine deaminase n1 [Aspergillus phoenicis ATCC 13157]
MJ	M38	non-peptidase homologue	family M38 non-peptidase homologues	MER0868676	ASPNIDRAFT_48002			EHA19723.1	GAQ42403.1| amidohydrolase [Aspergillus niger]
MJ	M38	non-peptidase homologue	family M38 non-peptidase homologues	MER0873260	An11g01410				amidohydrolase family protein
SC	S15	non-peptidase homologue	family S15 non-peptidase homologues	MER1019353	ASPNIDRAFT_40898			EHA22181.1	XP_026623177.1| alpha/beta-hydrolase [Aspergillus welwitschiae]
SE	S12	non-peptidase homologue	family S12 non-peptidase homologues	MER1028436	An06g02280			CAK48072.1	XP_007745139.1| beta-lactamase [Cladophialophora psammophila CBS 110553]
PB	C45	C45.001	acyl-coenzyme A:6-aminopenicillanic acid acyl-transferase precursor	MER0100121			An02g08570		acyl-CoA:6-aminopenicillanic-acid-acyltransferase
PE	T5	T05.001	ornithine acetyltransferase precursor	MER0091409			An03g04330		amino-acid acetyltransferase
SC	S9	S09.979	acetylcholinesterase	MER0224206			An03g06560		cholinesterase
SE	S12	S12.950	esterase EstB	MER0180100			An08g09770	CAK96754.1	XP_025452792.1| beta-lactamase/transpeptidase-like protein [Aspergillus niger CBS 101883]
SE	S12	S12.950	esterase EstB	MER0421071			ASPNIDRAFT_190120	EHA25685.1	XP_001390737.2| transesterase (LovD) [Aspergillus niger CBS 513.88]	An05g01650
PC	C26	C26.957	GMP synthase	MER0441874			ASPNIDRAFT_37616	EHA23615.1	XP_001400581.1| GMP synthase [glutamine-hydrolyzing] [Aspergillus niger CBS 513.88]
PC	C26	C26.956	carbamyl phosphate synthetase	MER0437461			ASPNIDRAFT_55738	EHA18265.1	XP_001392857.2| aspartate carbamoyltransferase [Aspergillus niger CBS 513.88]
MJ	M38	M38.981	guanine deaminase	MER0224761					XP_001400742.2| guanine deaminase [Aspergillus niger CBS 513.88]
SC	S33	S33.976	Williams-Beuren syndrome critical region protein 21 epoxide hydrolase	MER0626087					XP_001389004.1| alpha/beta fold family hydrolase [Aspergillus niger CBS 513.88]
SC	S9	S09.990	esterase D	MER0626108					XP_001391393.1| S-formylglutathione hydrolase [Aspergillus niger CBS 513.88]
SC	S33	unassigned	family S33 unassigned peptidases	MER0212849			An01g01170		Alpha/Beta hydrolase protein [Aspergillus flavus]
PC	C26	unassigned	family C26 unassigned peptidases	MER0446703			An01g02170		class I glutamine amidotransferase
PB	T3	T03.025	oxamate amidohydrolase proenzyme (Klebsiella pneumonia)	MER0091405			An01g09390		gamma-glutamyltranspeptidase(EC 2.3.2.2)
SC	S33	unassigned	family S33 unassigned peptidases	MER0212576			An01g13580		homoserine acetyltransferase family protein
PB	T3	T03.025	oxamate amidohydrolase proenzyme (Klebsiella pneumonia)	MER0091408			An02g12670		gamma-glutamyltranspeptidase(EC 2.3.2.2)
PC	C26	unassigned	family C26 unassigned peptidases	MER0448024			An03g01310		CTP synthase
SC	S9	unassigned	family S9 unassigned peptidases	MER0224196			An03g01700		EHA21026.1| carboxylesterase
CA	C19	C19.972	ubiquitin-specific endopeptidase 39 [misleading]	MER0093180			An04g01880		snRNP assembly factor
SP	S59	S59.A07	nup189 (Schizosaccharomyces pombe)	MER0141373			An04g05630		nucleoporin SONB
SE	S12	unassigned	family S12 unassigned peptidases	MER0093162			An05g01650		transesterase (LovD)
SE	S12	unassigned	family S12 unassigned peptidases	MER0093062			An06g00710		penicillin-binding protein
SE	S12	unassigned	family S12 unassigned peptidases	MER0093064			An06g02470		beta-lactamase
AA	A28	unassigned	subfamily A28A unassigned peptidases	MER0242384			An07g01470		DNA damage-inducible protein 1
M-	M77	unassigned	family M77 unassigned peptidases	MER0126958			An07g02560		DMATS type aromatic prenyltransferase
SC	S33	unassigned	family S33 unassigned peptidases	MER0212644			An07g09320		alpha/beta hydrolase
MP	M67	M67.975	IFP38 peptidase homologue	MER0093132			An08g00880		eukaryotic translation initiation factor 3 subunit F
SC	S33	unassigned	family S33 unassigned peptidases	MER0213055			An08g09180		alpha/beta-hydrolase
MT	M81	unassigned	family M81 unassigned peptidases	MER0223126			An09g00680		Microcystin LR degradation protein MlrC [Aspergillus niger CBS 101883]
CA	C19	C19.978	ubiquitin-specific peptidase 52 [misleading]	MER0093082	pan2		An11g04210		PAB-dependent poly(A)-specific ribonuclease subunit pan2
MH	M20	unassigned	family M20D unassigned peptidases	MER0092052			An11g08890		amidohydrolase; major facilitator superfamily domain-containing protein [Aspergillus pseudonomius]
SE	S12	unassigned	family S12 unassigned peptidases	MER0093087			An12g06440		transesterase
MH	M20	unassigned	subfamily M20A unassigned peptidases	MER0092054			An12g10510		acetylornithine deacetylase
PB	T3	unassigned	family T3 unassigned peptidases	MER0091415			An13g01300		gamma glutamyl transpeptidase
M-	M77	M77.001	tryptophanyl aminopeptidase 7-DMATS-type peptidase	MER0126959			An13g01840		aromatic prenyltransferase [Aspergillus phoenicis ATCC 13157]
SC	S33	unassigned	family S33 unassigned peptidases	MER0210974			An13g01940		alpha/beta hydrolase
SC	S9	unassigned	family S9 unassigned peptidases	MER0224760			An14g00860		carboxylesterase family protein
PC	C26	C26.A05	gamma-glutamyl peptidase 1 (Arabidopsis thaliana)	MER0224764			An14g01450		class I glutamine amidotransferase
SE	S12	unassigned	family S12 unassigned peptidases	MER0093100			An15g05030		beta-lactamase
MP	M67	unassigned	subfamily M67A unassigned peptidases	MER0093101			An15g06660		COP9 signalosome complex subunit 5
PC	C26	unassigned	family C26 unassigned peptidases	MER0224212	cpa1		An17g00820		carbamoyl-phosphate synthase arginine-specific small chain
PC	C26	unassigned	family C26 unassigned peptidases	MER0437463			An18g00840		Glutamine amidotransferase class-I family protein [Aspergillus niger]
PB	C44	unassigned	family C44 unassigned peptidases	MER0141375			ASPNIDRAFT_129349		amidophosphoribosyltransferase [Aspergillus niger CBS 101883]
PC	C26	unassigned	family C26 unassigned peptidases	MER0224202			ASPNIDRAFT_194156		anthranilate synthase
PB	C44	unassigned	family C44 unassigned peptidases	MER0457515			ASPNIDRAFT_209263		glutamate synthase Glt1
CP	C97	unassigned	family C97 unassigned peptidases	MER0323988			ASPNIDRAFT_211232		XP_025452184.1| thioredoxin [Aspergillus niger CBS 101883]
SC	S9	S09.057	apsC g.p. (Aspergillus niger N400)	MER0489107			ASPNIDRAFT_38681		alpha/beta-hydrolase [Aspergillus phoenicis ATCC 13157]
SE	S12	unassigned	family S12 unassigned peptidases	MER0421070			ASPNIDRAFT_40267		beta-lactamase/transpeptidase-like protein [Aspergillus niger CBS 101883]
PC	C26	unassigned	family C26 unassigned peptidases	MER0449630			ASPNIDRAFT_42621		Glutamine amidotransferase class-I family protein [Aspergillus niger]
PC	C26	unassigned	family C26 unassigned peptidases	MER0447867			ASPNIDRAFT_49257		class I glutamine amidotransferase-like protein [Aspergillus phoenicis ATCC 13157]
PC	C26	unassigned	family C26 unassigned peptidases	MER0449028			ASPNIDRAFT_52498		imidazoleglycerol phosphate synthase [Aspergillus niger ATCC 1015]
SE	S12	unassigned	family S12 unassigned peptidases	MER0355931			ASPNIDRAFT_52525		beta-lactamase/transpeptidase-like protein [Aspergillus niger CBS 101883]
PC	C26	C26.959	TRP3 protein	MER0045836	trpC		ASPNIDRAFT_52668		indole-3-glycerol phosphate synthase-domain-containing protein [Aspergillus welwitschiae]
PC	C26	unassigned	family C26 unassigned peptidases	MER0450471			ASPNIDRAFT_54027		pyridoxine
PC	C26	unassigned	family C26 unassigned peptidases	MER0447823			ASPNIDRAFT_57431		CTP synthase [Aspergillus niger ATCC 13496]
SC	S33	unassigned	family S33 unassigned peptidases	MER0039323	hyl1				epoxide hydrolase [Aspergillus niger]
SC	S9	unassigned	family S9 unassigned peptidases	MER0209678					esterase [Aspergillus awamori]
SC	S33	unassigned	family S33 unassigned peptidases	MER0210295					homoserine O-acetyltransferase [Aspergillus niger CBS 513.88]
SC	S33	unassigned	family S33 unassigned peptidases	MER0213897					carboxylesterase-mitochondrial 37S ribosomal protein YmS2 [Aspergillus niger CBS 513.88]
SC	S9	unassigned	family S9 unassigned peptidases	MER0224192					Nitronate monooxygenase family protein [Aspergillus niger]
AA	A11	unassigned	subfamily A11A unassigned peptidases	MER0224194					hypothetical protein
SC	S9	unassigned	family S9 unassigned peptidases	MER0224197					esterase [Aspergillus niger CBS 513.88]	XP_001390109.2
SC	S9	unassigned	family S9 unassigned peptidases	MER0224198					TPR10437.1| Sugar (and other) transporter family protein [Aspergillus niger]
SC	S33	unassigned	family S33 unassigned peptidases	MER0224199					SET domain family protein [Aspergillus niger]
SC	S33	unassigned	family S33 unassigned peptidases	MER0224200					SET domain family protein [Aspergillus niger]
AA	A11	unassigned	family A11 unassigned peptidases	MER0224201					XP_016594192.1| Reverse transcriptase, RNA-dependent DNA polymerase [Penicillium expansum]
SC	S9	unassigned	family S9 unassigned peptidases	MER0224211					XP_001402469.2| carboxylesterase [Aspergillus niger CBS 513.88]
SC	S33	unassigned	family S33 unassigned peptidases	MER0624522					alpha/beta hydrolase [Aspergillus niger CBS 513.88]
MJ	M38	unassigned	family M38 unassigned peptidases	MER0624534					urease [Aspergillus niger CBS 513.88]
SC	S9	unassigned	family S9 unassigned peptidases	MER0626086					XP_001388985.2| lipase [Aspergillus niger CBS 513.88]	An01g05620
MJ	M38	unassigned	family M38 unassigned peptidases	MER0626090					dihydroorotase [Aspergillus niger CBS 513.88]
SC	S9	S09.A99	SPCC417.12 (Schizosaccharomyces pombe)	MER0626091					XP_001399143.1| acetylcholinesterase [Aspergillus niger CBS 513.88]	An02g00050
SC	S9	unassigned	family S9 unassigned peptidases	MER0626096					XP_001400098.1| cholinesterase [Aspergillus niger CBS 513.88]	An02g09690
SC	S9	unassigned	family S9 unassigned peptidases	MER0626099					XP_001400465.1| carboxylesterase [Aspergillus niger CBS 513.88]	An02g13340
SC	S9	unassigned	subfamily S9C unassigned peptidases	MER0626101					XP_001400475.1| esterase/lipase [Aspergillus niger CBS 513.88]	An02g13440
SC	S33	unassigned	family S33 unassigned peptidases	MER0626103					alpha/beta-hydrolase [Aspergillus niger CBS 101883]
SC	S9	unassigned	family S9 unassigned peptidases	MER0626104					XP_001390862.2| carboxylesterase [Aspergillus niger CBS 513.88]	An06g00340
SC	S9	unassigned	family S9 unassigned peptidases	MER0626106					carboxylesterase [Aspergillus niger ATCC 1015]
SC	S9	unassigned	family S9 unassigned peptidases	MER0626107					XP_001391328.2| carboxylesterase [Aspergillus niger CBS 513.88]	An07g02440
SC	S33	unassigned	family S33 unassigned peptidases	MER0626110					XP_001391502.1| triglyceride lipase-cholesterol esterase [Aspergillus niger CBS 513.88]	An07g04200
SC	S9	unassigned	family S9 unassigned peptidases	MER0626119					XP_001392918.1| carboxylesterase [Aspergillus niger CBS 513.88]	An08g08030
SC	S9	unassigned	family S9 unassigned peptidases	MER0626120					XP_001392942.2| carboxylesterase family protein [Aspergillus niger CBS 513.88]	An08g08290
SC	S33	unassigned	family S33 unassigned peptidases	MER0626124					XP_001393402.1| non-heme chloroperoxidase [Aspergillus niger CBS 513.88]
SC	S9	unassigned	family S9 unassigned peptidases	MER0626125					XP_001393541.2| extracellular lipase [Aspergillus niger CBS 513.88]	An09g02270
SC	S33	unassigned	family S33 unassigned peptidases	MER0626127					RDK41485.1| homoserine acetyltransferase [Aspergillus phoenicis ATCC 13157]
SC	S9	unassigned	family S9 unassigned peptidases	MER0626129					XP_001393823.2| cholinesterase [Aspergillus niger CBS 513.88]	An09g05120
SC	S9	unassigned	family S9 unassigned peptidases	MER0626130					XP_001393953.1| esterase/lipase [Aspergillus niger CBS 513.88]	An09g06390
SC	S9	unassigned	family S9 unassigned peptidases	MER0626132					XP_001395316.1| carboxylesterase [Aspergillus niger CBS 513.88]	An12g02340
SC	S9	unassigned	family S9 unassigned peptidases	MER0626134					XP_001395389.2| lipase/esterase [Aspergillus niger CBS 513.88]	An12g03120
SC	S9	unassigned	subfamily S9C unassigned peptidases	MER0626135					XP_025454119.1| alpha/beta-hydrolase [Aspergillus niger CBS 101883]
SC	S9	unassigned	family S9 unassigned peptidases	MER0626137					XP_001395625.1| carboxylesterase [Aspergillus niger CBS 513.88]	An12g05590
SC	S9	unassigned	family S9 unassigned peptidases	MER0626138					XP_001395649.2| carboxylesterase [Aspergillus niger CBS 513.88]	An12g05840
SC	S9	unassigned	family S9 unassigned peptidases	MER0626139					XP_001395713.2| cholinesterase [Aspergillus niger CBS 513.88]	An12g06560
SC	S9	unassigned	family S9 unassigned peptidases	MER0626141					acyl-protein thioesterase 1 [Aspergillus niger CBS 513.88]	An12g07760
SC	S9	unassigned	family S9 unassigned peptidases	MER0626142					XP_001395837.1| esterase [Aspergillus niger CBS 513.88]	An12g07860
SC	S9	unassigned	family S9 unassigned peptidases	MER0626145					XP_001395983.1| cholinesterase [Aspergillus niger CBS 513.88]	An12g09310
SC	S9	S09.A35	hypothetical ORF Ynl320wp (Saccharomyces cerevisiae)	MER0626146					XP_001396261.2| protein bem46 [Aspergillus niger CBS 513.88]
SC	S9	unassigned	family S9 unassigned peptidases	MER0626147					XP_001396326.2| triacylglycerol lipase [Aspergillus niger CBS 513.88]	An13g01880
SC	S9	unassigned	family S9 unassigned peptidases	MER0626148					XP_001396354.2| carboxylesterase [Aspergillus niger CBS 513.88]	An13g02160
SC	S9	unassigned	family S9 unassigned peptidases	MER0626150
SC	S9	S09.A99	SPCC417.12 (Schizosaccharomyces pombe)	MER0626153
SC	S33	unassigned	family S33 unassigned peptidases	MER0626155
SC	S9	unassigned	family S9 unassigned peptidases	MER0626156					XP_001396760.2| carboxylesterase, type B [Aspergillus niger CBS 513.88]	An15g02210
SC	S33	S33.A85	CG2772 protein (Drosophila melanogaster)	MER0626157					XP_001396931.2| ab-hydrolase associated lipase [Aspergillus niger CBS 513.88]	An15g03950
SC	S9	unassigned	family S9 unassigned peptidases	MER0626159					XP_001397057.1| carboxylesterase [Aspergillus niger CBS 513.88]	An15g05270
SC	S9	unassigned	family S9 unassigned peptidases	MER0626160					GCB25445.1| pyrethroid hydrolase Ces2e [Aspergillus awamori]
SC	S9	unassigned	family S9 unassigned peptidases	MER0626164					XP_001398185.1| triacylglycerol lipase [Aspergillus niger CBS 513.88]	An16g08870
PB	T2	unassigned	family T2 unassigned peptidases	MER0626167					XP_001398779.1| asparginase [Aspergillus niger CBS 513.88]
SC	S9	unassigned	family S9 unassigned peptidases	MER0626168					XP_001401578.1| carboxylesterase [Aspergillus niger CBS 513.88]	An04g02100
CA	C115	C115.UPW	family C115 homologues, unassigned	MER0960974					GAA84781.1| DUF544 domain protein [Aspergillus kawachii IFO 4308]
CA	C115	C115.UPW	family C115 homologues, unassigned	MER0961749					GAA84781.1| DUF544 domain protein [Aspergillus kawachii IFO 4308]
AA	A1	unassigned	subfamily A1A unassigned peptidases	MER1128887					XP_001399857.2| RNA polymerase II subunit A C-terminal domain phosphatase [Aspergillus niger CBS 513.88]
CD	C13	unassigned	family C13 unassigned peptidases	MER1174674					GCB26080.1| GPI-anchor transamidase [Aspergillus awamori]
SC	S9	unassigned	subfamily S9C unassigned peptidases	MER1300859					TPR11989.1| Fungal Zn(2)-Cys(6) binuclear cluster domain family protein [Aspergillus niger]
SC	S9	unassigned	subfamily S9C unassigned peptidases	MER1301966					TPR11989.1| Fungal Zn(2)-Cys(6) binuclear cluster domain family protein [Aspergillus niger]
SF	S26	unassigned	subfamily S26B unassigned peptidases	MER1337098					XP_001388501.1| allergen Asp f 4 [Aspergillus niger CBS 513.88]	An01g00550
SF	S26	unassigned	subfamily S26B unassigned peptidases	MER1337832					KAE8306250.1| tubby C-terminal-like domain-containing protein [Aspergillus transmontanensis]
PB	T1	unassigned	subfamily T1A unassigned peptidases	MER1363422					Can not be found
SS	S66	unassigned	family S66 unassigned peptidases	MER0399358			ASPNIDRAFT_225690		peptidase S66, LD-carboxypeptidase A [Aspergillus costaricaensis CBS 115574]
GA	G1	unassigned	family G1 unassigned peptidases	MER1179040					XP_025513398.1| aspergillopepsin [Aspergillus piperis CBS 112811]
MA	M3	unassigned	subfamily M3A unassigned peptidases	MER1184642					GAQ39797.1| metallopeptidase MepB [Aspergillus niger]
MH	M28	unassigned	subfamily M28E unassigned peptidases	MER1248833					GAQ45479.1| peptidase family M28 [Aspergillus niger]
MH	M20	non-peptidase homologue	subfamily M20D non-peptidase homologues	MER0224208					GCB24485.1| peptidase M20 domain-containing protein 2 [Aspergillus awamori]
MH	M20	non-peptidase homologue	subfamily M20D non-peptidase homologues	MER0224209					GCB24485.1| peptidase M20 domain-containing protein 2 [Aspergillus awamori]
SB	S8	non-peptidase homologue	family S8 non-peptidase homologues	MER0224763					XP_025451835.1| subtilisin-like protein [Aspergillus niger CBS 101883]	An14g01380

## Sheet: Another 46 peptidases
Old locus tag	A. niger ATCC 1015
An01g02440	171198
An01g06080	131120
An01g13040	205471
An02g01420	175538
An02g01500	206469
An02g01550	52126
An02g06070	174930
An02g06910	37057
An02g12490	225616
An03g02530	-
An03g03810	191148
An03g04230	213466
An04g00380	-
An04g09960	130645
An06g00780	176238
An06g01380	119138
An06g01580	177882
An07g00580	180130
An07g03020	40078
An07g03400	40046
An07g03830	171058
An08g00670	38635
An08g09840	52588
An09g00700	43537
An09g00950	54419
An09g02830	212641
An09g03800	43306
An09g04470	122116
An09g05400	43191
An11g07760	178113
An11g10270	39479
An12g02180	41270
An12g03700	42477
An13g02790	44868
An13g03240	44893
An14g01120	121842
An14g01380	41573
An14g01410	41575
An14g02080	41631
An14g02150	41638
An15g00830	40366
An15g00900	53400
An15g01800	134125
An18g02630	128952
An18g04970	42926
An18g05100	42934
